# Supplementary material for: Antibacterial activity and mechanism of flavonoids from Chimonanthus salicifolius S. Y. Hu. and its transcriptome analysis against Staphylococcus aureus
Source: Front Microbiol. 2023 Jan 10;13:1103476. doi: 10.3389/fmicb.2022.1103476 (PMC9871464; doi:10.3389/fmicb.2022.1103476)
Supplement: Supplementary file 1 [file Table_1.XLS]

Sample	raw_reads	raw_bases	clean_reads	clean_bases	valid_bases	Q30	GC
C1	16.60M	2.49G	16.47M	2.39G	96.01%	95.91%	36.79%
C2	16.47M	2.47G	16.34M	2.37G	96.02%	96.01%	36.87%
C3	16.32M	2.45G	16.19M	2.33G	95.35%	96.04%	36.64%
T1	16.54M	2.48G	16.41M	2.37G	95.56%	96.36%	42.60%
T2	16.32M	2.45G	16.19M	2.33G	95.26%	96.19%	40.09%
T3	16.57M	2.48G	16.42M	2.36G	95.06%	95.89%	39.11%
