# Supplementary material for: Antibacterial activity and mechanism of flavonoids from Chimonanthus salicifolius S. Y. Hu. and its transcriptome analysis against Staphylococcus aureus
Source: Front Microbiol. 2023 Jan 10;13:1103476. doi: 10.3389/fmicb.2022.1103476 (PMC9871464; doi:10.3389/fmicb.2022.1103476)
Supplement: Supplementary file 2 [file Table_2.XLS]

gene_id	BaseMean	lfcSE	stat	FoldChange	log2FoldChange	p-value	q-value	Regulation	Expression_C1	Expression_C2	Expression_C3	Expression_T1	Expression_T2	Expression_T3	Biotype	Product	GO	GO.anno	KO	KO.anno
Predicted_antisense_transcipt-600	3351.91198313404	0.174611103128945	17.1618467215959	7.98143960653639	2.99664898778771	5.12575446819153e-66	1.66894565484316e-63	Up	502	519	499	965	2068	2274
Predicted_antisense_transcipt-695	611.716203768341	0.90615144723455	4.30874867785639	14.9739075815376	3.90437885020952	1.64180803816119e-05	8.0266170754547e-05	Up	102	81	110	974	458	135
Predicted_antisense_transcipt-696	2181.63243413206	1.05320488602301	4.2576582935036	22.380750615155	4.48418651773437	2.06579382289525e-05	9.96477731458804e-05	Up	176	145	198	2820	991	229
Predicted_antisense_transcipt-697	614.619084629274	0.911265961378896	4.19076232431159	14.1124743954233	3.81889905837426	2.78018773778372e-05	0.000130248795312573	Up	107	81	125	975	458	135
Predicted_antisense_transcipt-698	2181.63243413206	1.05320488602301	4.2576582935036	22.380750615155	4.48418651773437	2.06579382289525e-05	9.96477731458804e-05	Up	176	145	198	2820	991	229
Predicted_antisense_transcipt-701	5466.34355060891	0.169026093394127	11.3928403954544	3.79917799374704	1.92568730470646	4.53946366610499e-30	2.50516842319285e-28	Up	655	534	437	662	833	1156
Predicted_antisense_transcipt-702	2180.33070851212	1.05377433163916	4.26378370177477	22.5189213705709	4.49306582059164	2.00994018666565e-05	9.72416827308079e-05	Up	174	145	198	2820	991	229
Predicted_antisense_transcipt-703	614.73988483987	0.911362053398905	4.18562506757224	14.0706771660573	3.81461985634056	2.84382430826808e-05	0.000133038677409783	Up	107	81	125	975	458	135
Predicted_antisense_transcipt-704	2181.75044831772	1.05329222793183	4.25557375760366	22.3524763214835	4.48236276427459	2.08513610452581e-05	0.000100283197809129	Up	176	145	198	2820	991	229
Predicted_antisense_transcipt-705	610.87896036895	0.905050730559972	4.34923520526426	15.3086854546517	3.93627849990157	1.36613128717033e-05	6.76006606538996e-05	Up	98	81	108	974	458	135
Predicted_antisense_transcipt-706	2181.75044831772	1.05329222793183	4.25557375760366	22.3524763214835	4.48236276427459	2.08513610452581e-05	0.000100283197809129	Up	176	145	198	2820	991	229
Predicted_antisense_transcipt-707	614.619084629274	0.911265961378896	4.19076232431159	14.1124743954233	3.81889905837426	2.78018773778372e-05	0.000130248795312573	Up	107	81	125	975	458	135
Predicted_non_antisense_transcript-31548	1535.7825518834	0.134074573157138	15.0775249637663	4.06009285871299	2.02151272378305	2.27643847870415e-51	4.36004922744748e-49	Up	1532	1493	1333	1850	2506	3219
Predicted_non_antisense_transcript-31549	659.765454760084	0.170320620334018	9.83788884479645	3.19451149465907	1.67559533082285	7.73161765488186e-23	2.99692227193992e-21	Up	2438	2344	1892	2213	3284	3590
Predicted_non_antisense_transcript-32165	5395.55282713317	0.112164302943447	13.7430738706173	2.91093434621056	1.54148230099809	5.60448230529593e-43	7.01853630232444e-41	Up	1222	1130	1246	1076	1453	1963
Predicted_non_antisense_transcript-32175	6088.53999831953	0.173723789520949	5.78260574615682	2.00635400945235	1.00457618352798	7.35523041668378e-09	6.33561646474137e-08	Up	2475	2312	2812	1197	2405	3105
Predicted_non_antisense_transcript-32180	3848.20299367195	0.148230739166056	14.2655769718026	4.33069034292082	2.11459701916056	3.58613647587928e-46	5.83823018273147e-44	Up	709	648	839	884	1322	1925
Predicted_non_antisense_transcript-32187	564.454921302769	0.149719347595889	-7.68850643076007	0.450276107655406	-1.1511181668002	1.48862537652951e-14	2.8511554270471e-13	Down	696	716	725	105	130	174
Predicted_non_antisense_transcript-32214	327831.439208528	0.1197173850413	10.7906689515394	2.44838539897519	1.29183066972465	3.8100601533579e-27	1.77222226561905e-25	Up	66703	68882	67289	47132	77712	89055
Predicted_non_antisense_transcript-32221	60615.0215286676	0.125818627864144	9.31586378743746	2.25340901343738	1.17210919910465	1.20964207250345e-20	3.93859458807122e-19	Up	20073	16790	18681	11982	19017	22924
Predicted_non_antisense_transcript-32226	12275.2454303214	0.177084301138459	-6.16083610016378	0.469439988135375	-1.09098735522609	7.23618567247415e-10	7.60032920954059e-09	Down	3782	3538	3386	506	920	690
Predicted_non_antisense_transcript-32239	210.327481788022	0.216811759132763	-4.85382316373526	0.482176772958104	-1.05236593864879	1.21103735366427e-06	7.00379684463741e-06	Down	677	632	644	116	135	143
Predicted_non_antisense_transcript-32240	1610.08526583739	0.166919913055247	-6.10227134992851	0.493598322581782	-1.01859060316959	1.04571644667771e-09	1.06401648449457e-08	Down	971	966	906	184	175	222
Predicted_non_antisense_transcript-32244	2759.75513476099	0.138763781733214	8.12604780130599	2.18495129901412	1.12760112345409	4.4351418535612e-16	1.03148727679966e-14	Up	1461	1493	1816	998	1669	1793
Predicted_non_antisense_transcript-32250	670.510269751797	0.183546043266025	5.7297630706941	2.07293566267158	1.05167534047769	1.00571006349134e-08	8.37491551592787e-08	Up	507	710	559	381	484	721
Predicted_non_antisense_transcript-32256	113835.359860835	0.163149580673727	12.8887456768856	4.29540287928284	2.10279345259419	5.20840348883013e-38	5.29955054988466e-36	Up	32481	33810	37893	37274	63737	96150
Predicted_non_antisense_transcript-32257	1269.01798766926	0.128807855723919	10.8671568553872	2.63860459293629	1.39977517235792	1.65271010489445e-27	7.91356485520047e-26	Up	588	584	664	486	686	908
Predicted_non_antisense_transcript-32262	5237.2689441071	0.141561127931551	8.62527222544121	2.33108767172664	1.22100326495014	6.39403755302524e-18	1.74949464476052e-16	Up	1045	1013	845	669	979	1273
Predicted_non_antisense_transcript-32263	3321.71200807861	0.168306006656357	7.41041601136969	2.37383148967018	1.24721752653596	1.25903837435736e-13	2.15759418258293e-12	Up	1240	1218	895	844	1049	1534
Predicted_non_antisense_transcript-32264	2138.28958413891	0.165924656071853	13.5554765028278	4.75415116523329	2.24918777662179	7.35330805515417e-42	8.86754482503037e-40	Up	424	335	425	718	734	879
Predicted_non_antisense_transcript-32265	1067.45466584783	0.160484499658976	12.9053125635533	4.20207709062936	2.07110262970455	4.2010740000852e-38	4.41248288525078e-36	Up	408	359	393	611	628	790
Predicted_non_antisense_transcript-32270	17289.2017659233	0.162385796179453	-6.94040966562452	0.457859242483775	-1.12702394936401	3.90964514368583e-12	5.65769092792936e-11	Down	1763	1740	1865	323	282	415
Predicted_non_antisense_transcript-32294	2575.92389005172	0.125567742065646	-9.37782168100861	0.442101062312627	-1.17755189397852	6.73497347747161e-21	2.33288017474974e-19	Down	1139	1044	1092	150	227	237
Predicted_non_antisense_transcript-32305	655.341002414948	0.167269553103197	-9.62280922238441	0.327688512099961	-1.60960299822556	6.40573442971277e-22	2.39736451760285e-20	Down	869	760	709	88	104	131
Predicted_non_antisense_transcript-32316	443.438157737089	0.174255639110271	-6.29977004701538	0.467238008796278	-1.0977704557904	2.98087540011279e-10	3.34680355267836e-09	Down	706	595	725	90	151	163
Predicted_non_antisense_transcript-32317	84.3640076556831	0.321331893077839	-4.7367672603635	0.348184915966231	-1.52207439084173	2.17154307210092e-06	1.21278631951297e-05	Down	608	540	660	70	111	86
Predicted_non_antisense_transcript-32318	131.793204255195	0.288170102782909	5.45198663848678	2.97131086298928	1.57109954998378	4.98101994660648e-08	3.68595476048879e-07	Up	349	406	297	273	398	702
Predicted_non_antisense_transcript-32319	2364.30938041221	0.201074219322452	10.0879358251477	4.07958901710651	2.02842382061657	6.24692950758637e-24	2.57468385781028e-22	Up	392	372	361	332	717	996
Predicted_non_antisense_transcript-32320	424300.482814994	0.478553042654737	5.47195381130058	6.14162380730124	2.61862014566407	4.45100855049949e-08	3.33160548055778e-07	Up	9259	9242	9621	29789	21680	15194
Predicted_non_antisense_transcript-32321	86517.4160030473	0.2167146691212	11.6100191316285	5.72018360339795	2.51606145460167	3.66533586175445e-31	2.09374273085482e-29	Up	5574	5391	5575	13838	13174	10865
Predicted_non_antisense_transcript-32322	205137.074516124	0.734516267785248	5.86258767786612	19.782680571072	4.30616602071001	4.55708839460359e-09	4.1614906832602e-08	Up	2548	2206	1936	27556	14678	6341
Predicted_non_antisense_transcript-32324	2890.29121322134	0.153405580109232	12.1911552554913	3.65581038433002	1.87019124417035	3.46474515837737e-34	2.40025749695249e-32	Up	551	457	540	712	745	895
Predicted_non_antisense_transcript-32329	743.208411271494	0.161442399860856	7.17454456450469	2.23190511072601	1.1582756924023	7.25482881444057e-13	1.15227915218627e-11	Up	629	674	552	404	646	729
Predicted_non_antisense_transcript-32330	1002.40141895566	0.155454787816575	7.59670423961411	2.26725088947134	1.18094404567449	3.03767712534535e-14	5.43762450301726e-13	Up	621	692	569	421	678	729
Predicted_non_antisense_transcript-32333	662740.11725792	0.433713480581785	5.84595602782665	5.7976568099672	2.53546993615676	5.03667091526035e-09	4.49776876692992e-08	Up	10820	10774	11308	31654	24494	18170
Predicted_non_antisense_transcript-32334	219522.089517229	0.762399371172815	5.96170361010154	23.3475471102196	4.54519908346012	2.49621620524581e-09	2.3975457121771e-08	Up	2397	2012	1707	30241	15575	6357
Predicted_non_antisense_transcript-32344	1147.53748752797	0.190375895305179	10.6189598517106	4.06032156507566	2.02159398897916	2.4325647056206e-26	1.07032847047306e-24	Up	544	602	860	739	1352	1401
Predicted_non_antisense_transcript-32345	12415.4451947336	0.156017660839058	6.47135770800804	2.01341712758133	1.00964609205622	9.71261966678611e-11	1.15567003825261e-09	Up	1063	1032	794	591	798	1124
Predicted_non_antisense_transcript-32348	2684.43832972847	0.135929688904666	8.08260712607823	2.14156619664917	1.09866627218645	6.3396605705181e-16	1.4434919452872e-14	Up	862	844	724	566	712	942
Predicted_non_antisense_transcript-32349	2809.04957403986	0.141931167295701	7.343592565868	2.05948649385125	1.04228466501767	2.07935469291498e-13	3.45427493884243e-12	Up	679	696	580	424	537	769
Predicted_non_antisense_transcript-32356	222.004728021889	0.241130413150379	7.28439885477678	3.37875116781118	1.75649010540447	3.23107779117739e-13	5.18245777737615e-12	Up	350	350	272	315	411	711
Predicted_non_antisense_transcript-32374	662753.519548091	0.433706521818071	5.84577896237844	5.79718474042334	2.53535246109041	5.04203194081518e-09	4.49776876692992e-08	Up	10821	10774	11310	31654	24494	18171
Predicted_non_antisense_transcript-32375	191002.022928649	0.725607010271219	5.87970477109383	19.2442427807681	4.26635500023082	4.10998868730555e-09	3.79096973537305e-08	Up	2422	2105	1850	25395	13687	6046
Predicted_non_antisense_transcript-32385	2949.24490757738	0.189994548819999	5.42579554809076	2.04325827478318	1.03087157714906	5.76969728130673e-08	4.22160322425499e-07	Up	1093	1167	742	621	831	1207
Predicted_non_antisense_transcript-32388	16824.4757876711	0.145505011526111	7.35910281641679	2.10057797413323	1.07078634012456	1.85150386198731e-13	3.09153670493881e-12	Up	1423	1474	1133	857	1258	1522
Predicted_non_antisense_transcript-32389	8970.90655669342	0.146454700025537	7.88715304594782	2.22701400898901	1.15511063339979	3.09158176458332e-15	6.49431627450534e-14	Up	1565	1680	1302	987	1522	1860
Predicted_non_antisense_transcript-32395	469.968333589119	0.198682532191028	5.20129995891635	2.04685293088734	1.03340744652259	1.97899401972742e-07	1.30701917408367e-06	Up	706	622	528	389	643	581
Predicted_non_antisense_transcript-32396	2096.06515955829	0.193928280236301	10.9557488718016	4.36091096991196	2.12462953740929	6.23604198035176e-28	3.03053025194408e-26	Up	1141	989	1388	1188	2614	2905
Predicted_non_antisense_transcript-32407	751.027034985295	0.211740097694799	8.30313217404491	3.38253770911493	1.7581060177051	1.01401959149927e-16	2.46391626113554e-15	Up	413	354	450	341	786	641
Predicted_non_antisense_transcript-32408	835.202900426849	0.183104973114252	7.82745866460758	2.70053754953699	1.43324660833589	4.9783023923197e-15	1.01308453683706e-13	Up	482	575	506	495	475	828
Predicted_non_antisense_transcript-32409	4212.59633073462	0.184129214732302	8.55989888810173	2.98168419034372	1.57612746045408	1.12966552158292e-17	2.99039913680811e-16	Up	610	928	716	780	802	1279
Predicted_non_antisense_transcript-32418	243.833728221395	0.22385370274287	9.51915265082856	4.37989889691575	2.13089756786258	1.74596858227945e-21	6.31652633766875e-20	Up	292	239	232	298	489	676
Predicted_non_antisense_transcript-32419	743.046199684884	0.16242397465487	12.0569190528994	3.88612609813074	1.95833271466395	1.78329886466138e-33	1.13851394183087e-31	Up	379	358	316	394	585	793
Predicted_non_antisense_transcript-32424	138.419255459253	0.237214391496019	5.70533174488368	2.55511247277307	1.35338679814551	1.1611670949455e-08	9.49939713854911e-08	Up	519	506	567	413	639	679
Predicted_non_antisense_transcript-32425	9512.84936264257	0.213658527130231	6.59016955164775	2.65377474758799	1.40804591994355	4.39324571866471e-11	5.56959645323228e-10	Up	1151	1550	912	787	1577	1851
Predicted_non_antisense_transcript-32436	7793.00371121274	0.139501990654595	12.7884844342515	3.44384219377138	1.78401903603339	1.90145839134744e-37	1.87610561279614e-35	Up	1286	1211	1068	1259	1635	2404
Predicted_non_antisense_transcript-32437	142883.203351603	0.140964031936938	12.5567284991985	3.41065085962877	1.77004707718447	3.65119782138619e-36	2.97207502660836e-34	Up	2338	2181	1792	2254	3069	3900
Predicted_non_antisense_transcript-32438	3946.6181474315	0.12856274772482	-12.1740559305315	0.337947235686544	-1.56513008138477	4.27309629881478e-34	2.89858365602936e-32	Down	3515	3426	3430	332	562	610
Predicted_non_antisense_transcript-32439	684.866386950632	0.166322282569141	-7.62888183277324	0.414989563551751	-1.2688530398771	2.36798562055766e-14	4.40580638887757e-13	Down	812	838	774	91	167	176
Predicted_non_antisense_transcript-34558	443.443492957916	0.218593200842756	5.22528920421416	2.20719285634289	1.14221269247827	1.73883114425309e-07	1.16494530981236e-06	Up	2057	2189	1371	1200	1864	2297
Predicted_non_antisense_transcript-35161	186.929144720578	0.243116509682241	-4.15318805407377	0.496646557383167	-1.00970858376039	3.27875072964997e-05	0.000151212639883007	Down	3483	3494	3188	682	678	727
Predicted_non_antisense_transcript-38624	1066.6327013029	0.181066616438687	-9.36943951826403	0.308535262275806	-1.69649271149898	7.29187061020318e-21	2.47315944862724e-19	Down	623	900	785	67	116	122
Predicted_non_antisense_transcript-38630	314.225429944684	0.273912606751685	-4.1764639156989	0.452507585522165	-1.14398611815343	2.96075684339859e-05	0.000138310247949868	Down	596	433	757	72	161	109
Predicted_non_antisense_transcript-38631	81.7352855287246	0.331832005891595	-3.05654733633834	0.495082124864845	-1.01426023371976	0.00223902123834085	0.00661547472961688	Down	506	403	677	72	127	135
Predicted_non_antisense_transcript-38632	1589.05667610544	0.242025685236865	-5.72254267018988	0.38288888592427	-1.3850023110499	1.04941475784981e-08	8.67232094304308e-08	Down	741	649	1075	78	191	132
Predicted_non_antisense_transcript-38633	197.031866881327	0.276172988332553	-4.66625058072986	0.409321863162419	-1.28869236718868	3.06745588259354e-06	1.67859434516379e-05	Down	487	427	683	57	124	96
Predicted_non_antisense_transcript-38634	353.71878850924	0.255107143983491	-5.85596189649202	0.355052011495869	-1.49389771469023	4.74256954193803e-09	4.30133883803627e-08	Down	593	576	801	63	141	92
Predicted_non_antisense_transcript-38635	3620.78189274984	0.205656369460532	-7.4692667666279	0.344815782466978	-1.5361022857569	8.0642906212994e-14	1.41168442273929e-12	Down	774	698	986	85	160	108
Predicted_non_antisense_transcript-38640	979.977172434931	0.152707798721593	7.15954868648465	2.13364316912614	1.09331891975314	8.09430946883377e-13	1.26707075146744e-11	Up	768	624	618	435	636	766
Predicted_non_antisense_transcript-38644	1494.06803853632	0.139180086713053	21.5025817593011	7.95979454955671	2.99273119381404	1.47263413344451e-102	1.59829891283177e-99	Up	311	337	407	869	1251	1447
Predicted_non_antisense_transcript-38646	483.372057145168	0.207455059664741	-5.48608988068647	0.454352176971494	-1.13811710352394	4.10927872209326e-08	3.09717859239251e-07	Down	772	595	540	77	137	162
Predicted_non_antisense_transcript-38651	1201.82528965002	0.187869728586413	23.7587364364193	22.0628516184336	4.46354736586622	8.92496726466007e-125	2.90596934137332e-121	Up	118	77	81	671	799	1132
Predicted_non_antisense_transcript-38652	58005.6011236198	0.468784558027421	11.9405216032707	48.4200324943125	5.59753214240612	7.276543628012e-33	4.55623577938598e-31	Up	1936	934	775	22456	21021	30741
Predicted_non_antisense_transcript-38654	656.954719577002	0.270384059827818	5.75477171651992	2.94037169732899	1.55599854009495	8.67589543530195e-09	7.37564374343163e-08	Up	436	328	359	222	706	512
Predicted_non_antisense_transcript-38665	101.615926301905	0.272578590958745	6.14342115685376	3.19223106473559	1.67456508260134	8.07627689942556e-10	8.42831973863129e-09	Up	373	385	378	377	480	697
Predicted_non_antisense_transcript-38849	1406.03780800441	0.15536798897552	-8.01471351847087	0.421840664174124	-1.24522992157973	1.10394024540332e-15	2.47891685450566e-14	Down	892	861	843	137	151	165
Predicted_non_antisense_transcript-38850	738.298605929334	0.195228954662878	-7.99886798272146	0.338772662515392	-1.56161063475307	1.25568257981912e-15	2.78129420400751e-14	Down	924	826	865	123	111	129
Predicted_non_antisense_transcript-38861	353.582402006889	0.183184029085779	-6.1733887216702	0.456641467323929	-1.13086621914825	6.68416003820166e-10	7.06611204038461e-09	Down	627	759	658	100	131	166
Predicted_non_antisense_transcript-38871	18948.9350480774	0.161599542149791	7.91453708583179	2.42668284740529	1.27898556939796	2.48174739143122e-15	5.2814179781046e-14	Up	1671	1948	1379	1162	1880	2195
Predicted_non_antisense_transcript-38879	3265.55807501085	0.130569923304114	9.60626176189747	2.38549532913749	1.2542888614902	7.523078722918e-22	2.78353912747966e-20	Up	957	996	874	722	900	1266
Predicted_non_antisense_transcript-38880	11289.1286561196	0.141257347147561	16.1547803743989	4.86345449559018	2.28198141943908	1.05092196233402e-58	2.63215531489197e-56	Up	654	661	600	870	1550	1586
Predicted_non_antisense_transcript-38881	217451.965917661	0.729452707253981	5.5681751441461	16.6993545104591	4.0617204333617	2.57421009542996e-08	1.98616778927013e-07	Up	13645	15778	14889	16427	91060	252244
Predicted_non_antisense_transcript-38883	165082.472134305	0.738644119503759	5.96368464015581	21.186018623653	4.40504059002598	2.46612489426156e-09	2.38270108478209e-08	Up	1921	1676	1460	22379	11829	5081
Predicted_non_antisense_transcript-38884	546164.552280514	0.45412628922786	5.71871405160564	6.05034911822013	2.59701839141089	1.0733324490204e-08	8.8251779141677e-08	Up	8658	8700	9095	27064	20217	14815
Predicted_non_antisense_transcript-38896	244204.578493935	0.739731734201555	5.90233293096484	20.6224377240909	4.36614297485757	3.58396985162634e-09	3.34366929423936e-08	Up	2937	2525	2181	32913	17406	7497
Predicted_non_antisense_transcript-38897	561643.450416679	0.462719755679877	5.68914104015995	6.20090141132161	2.63247795213117	1.2767998201454e-08	1.03943587445323e-07	Up	8685	8580	9057	27796	20562	14850
Predicted_non_antisense_transcript-38921	67510.705870128	0.180380042688291	6.06359079916925	2.13428193632491	1.09375076719848	1.33115574567288e-09	1.33361326397258e-08	Up	2226	2447	1608	1240	2011	2590
Predicted_non_antisense_transcript-38922	51669.8353857343	0.186137321297723	6.20307569358023	2.2262627802758	1.15462389341004	5.53701907489922e-10	5.95001125672339e-09	Up	4596	5075	3264	2613	4501	5430
Predicted_non_antisense_transcript-38936	34638.5879082879	0.159800842093783	-8.68975285758871	0.381927359243639	-1.38862982422953	3.63228786982153e-18	1.01954562966715e-16	Down	6718	5952	6873	970	874	1256
Predicted_non_antisense_transcript-38939	283.171927753605	0.204965447251085	-6.2760537527327	0.409980113056874	-1.28637416440071	3.47274166641591e-10	3.87234481707199e-09	Down	641	636	686	103	97	136
Predicted_non_antisense_transcript-38961	650.519191980334	0.158964133964691	-6.52349024372078	0.487339485410207	-1.03700097702019	6.86898823101145e-11	8.50396413694801e-10	Down	811	750	842	138	172	178
Predicted_non_antisense_transcript-38977	1100047.76099424	0.115970328611807	16.2390713092231	3.68905279529253	1.88325043608117	2.66934655615325e-59	7.24282698902916e-57	Up	224381	222548	240237	242483	397310	449107
Predicted_non_antisense_transcript-38979	4300.08227785505	0.133983482177667	9.39336428013031	2.3925609136399	1.25855565561517	5.81137371397507e-21	2.05672095790248e-19	Up	1561	1374	1678	1027	1719	2011
Predicted_non_antisense_transcript-39036	1949.54845876587	0.183918916518262	9.48616278071896	3.35121623978835	1.7446847805457	2.39695601922875e-21	8.57636131715254e-20	Up	834	794	635	654	1083	1604
Predicted_non_antisense_transcript-39037	173.161646991439	0.263322342631377	5.18349452718432	2.57563814583401	1.3649299219151	2.17766621492711e-07	1.42379140477966e-06	Up	449	459	338	317	385	699
Predicted_non_antisense_transcript-39038	1592.95997718333	0.193238248943549	6.61070968998568	2.42408781826303	1.27744196476698	3.8248191406885e-11	4.9321301794251e-10	Up	749	844	575	480	719	1109
Predicted_non_antisense_transcript-39050	4794.7605563194	0.167124353607215	7.14961431929419	2.28924944319269	1.19487467165293	8.70220507438802e-13	1.35571194843098e-11	Up	1767	1976	1403	1110	1741	2268
Predicted_non_antisense_transcript-39068	255.217172680848	0.269553867682883	-3.8021226497715	0.491452243043205	-1.0248768656506	0.000143461671763918	0.000578107924830838	Down	453	770	443	86	109	157
Predicted_non_antisense_transcript-39077	241.143065186549	0.197759844329233	6.68364358502536	2.49970234573248	1.32175631492669	2.3307327140222e-11	3.12299000693675e-10	Up	611	584	580	463	705	710
Predicted_non_antisense_transcript-39078	1338.89905076707	0.142994247611202	7.11887777269452	2.02505146160865	1.01795857094256	1.08809346474335e-12	1.67906745080774e-11	Up	868	843	757	508	790	833
Predicted_non_antisense_transcript-39079	2173.70404674946	0.153337428384502	7.44301250659605	2.20578533681764	1.14129239719512	9.84147659753056e-14	1.7135747487465e-12	Up	896	872	758	540	927	915
Predicted_non_antisense_transcript-39080	466.583735641697	0.173521212731308	7.99660010041566	2.61639388400253	1.38757974715143	1.27901794728972e-15	2.81383948403738e-14	Up	562	557	520	428	707	687
Predicted_non_antisense_transcript-39088	149.934278750077	0.252369317089342	5.02982437318139	2.41056835869515	1.26937334213912	4.90929307577304e-07	3.0102934566322e-06	Up	599	518	416	386	516	685
Predicted_non_antisense_transcript-39098	19271.3236826116	0.133548802814383	-7.83940140635383	0.483992745158134	-1.04694267259994	4.52699242611918e-15	9.38846327353123e-14	Down	3008	2720	3051	448	694	648
Predicted_non_antisense_transcript-39122	4607.99004539204	0.170553773642522	10.824405172542	3.59537723555931	1.84614314961267	2.63786338711147e-27	1.24476567948332e-25	Up	1567	1295	1323	1657	1702	3120
Predicted_non_antisense_transcript-39125	1252.53831680505	0.23741159849198	6.12577053566704	2.74029075171864	1.45432897486778	9.02457882709438e-10	9.24026058522619e-09	Up	447	734	392	378	710	791
Predicted_non_antisense_transcript-39132	1399.93937508165	0.14677532804037	12.6933139106656	3.63779769250941	1.86306531315734	6.44020010736169e-37	5.66737609447828e-35	Up	564	459	548	677	772	946
Predicted_non_antisense_transcript-39133	2791.90786050572	0.163510322168237	12.377189181085	4.06652981230374	2.02379819053642	3.47293932563155e-35	2.51286454316807e-33	Up	511	352	474	633	787	856
Predicted_non_antisense_transcript-39137	6922.1154497651	0.137851299135602	21.0465509453604	7.47096389653464	2.90129439014157	2.45938855611534e-98	1.60155382774231e-95	Up	366	349	328	799	1278	1234
Predicted_non_antisense_transcript-39138	424.225577029812	0.184487689799879	15.3702495015406	7.13850428978305	2.83562182218697	2.59169188470713e-53	6.02753484043314e-51	Up	245	222	223	515	797	766
Predicted_non_antisense_transcript-39143	12559.3614234243	0.178030651857884	13.0604950628114	5.01124283494877	2.325168449619	5.53665576257531e-39	6.00911705431507e-37	Up	2624	2365	2818	2998	6271	7981
Predicted_non_antisense_transcript-39147	1794.85199155682	0.158685840842627	21.5159413299859	10.6610323488475	3.41427524146944	1.10415437812228e-102	1.59829891283177e-99	Up	248	235	205	671	1093	1433
Predicted_non_antisense_transcript-39155	319.902890991215	0.183415748170887	6.56352823427207	2.30354286092231	1.20385444172975	5.25492793785694e-11	6.60331396208387e-10	Up	517	530	535	383	464	718
Predicted_non_antisense_transcript-39156	1066.60262885838	0.139751107478535	11.6848756746645	3.10151760983224	1.63297431628336	1.52302254126809e-31	8.85528820423019e-30	Up	498	528	596	485	741	939
SAOUHSC_00026	33.1373600766093	0.817587170172152	-4.79344718717691	0.0661066436613441	-3.91906092113363	1.63939631343621e-06	9.31566212312097e-06	Down	15	5	43	0	0	0	protein_coding	hypothetical protein	GO:0005737,GO:0070038	cytoplasm|rRNA (pseudouridine-N3-)-methyltransferase activity
SAOUHSC_00033	57.976322473963	0.438820144045713	-2.88747167264283	0.415499678178673	-1.26708073531704	0.00388351573473856	0.0107178496844612	Down	18	10	25	1	3	4	protein_coding	hypothetical protein	GO:0016021,GO:0005886	integral component of membrane|plasma membrane
SAOUHSC_00034	29.0671139188658	0.582776273218483	-2.53956889635382	0.358488688507015	-1.48000049699865	0.0110989182676815	0.0261870129562108	Down	23	15	42	2	4	6	protein_coding	hypothetical protein	GO:0003677,GO:0046872,GO:0006355	DNA binding|metal ion binding|regulation of transcription, DNA-templated
SAOUHSC_00035	58.6075701218094	0.500109543200811	-3.395306716869	0.308207678276499	-1.6980252912	0.000685517570796208	0.00237199278481664	Down	10	7	23	1	1	2	protein_coding	hypothetical protein
SAOUHSC_00052	119.713165192821	0.364864033074055	-4.99349277112348	0.282839219500999	-1.82194591159825	5.92970062341892e-07	3.57940140401234e-06	Down	32	26	61	2	4	7	protein_coding	hypothetical protein	GO:0005886	plasma membrane
SAOUHSC_00053	35.2075275148949	0.632882090396666	-2.83758729140466	0.288000220897179	-1.7958581766672	0.0045455915485749	0.0122356841613023	Down	7	4	23	1	1	1	protein_coding	hypothetical protein	GO:0005886	plasma membrane
SAOUHSC_00054	112.857363396839	0.390160521384594	-4.30179282761674	0.312431163468476	-1.67838973251146	1.69421683220809e-05	8.27041979860501e-05	Down	24	25	60	4	4	5	protein_coding	hypothetical protein	GO:0005886	plasma membrane
SAOUHSC_00055	60.3373754020504	0.40682429242906	-3.06456850467266	0.421399084939828	-1.24674091351384	0.00217984245708467	0.00646997907043544	Down	14	14	25	1	3	5	protein_coding	hypothetical protein	GO:0005886	plasma membrane
SAOUHSC_00062	9.60655934798939	1.57806651505769	-3.32046683817996	0.0264623036241757	-5.23991753169128	0.000898670348492289	0.00299495461073786	Down	2	0	7	0	0	0	protein_coding	hypothetical protein	GO:0016021,GO:0005886	integral component of membrane|plasma membrane
SAOUHSC_00064	68.8338319782366	0.554991511271392	-3.97347904407361	0.216847521721541	-2.20524713967562	7.08303925524221e-05	0.000302259184994347	Down	10	4	25	1	1	1	protein_coding	hypothetical protein	GO:0003677,GO:0003700,GO:0030170,GO:0008483,GO:0009058	DNA binding|DNA-binding transcription factor activity|pyridoxal phosphate binding|transaminase activity|biosynthetic process
SAOUHSC_00069	2432.46969773834	0.167775038651145	-9.3389860335371	0.337544883827411	-1.56684874273919	9.72610585998685e-21	3.26476295671311e-19	Down	320	440	385	34	62	70	protein_coding	protein A	GO:0005618,GO:0005576,GO:0016020,GO:0019864,GO:0009405	cell wall|extracellular region|membrane|IgG binding|pathogenesis	ko05150	Staphylococcus aureus infection
SAOUHSC_00070	6.36607348939999	1.30253036447851	-2.04325463650048	0.158065979309192	-2.66140120640338	0.0410272376886361	0.0795620523610477	Down	2	2	2	0	0	0	protein_coding	accessory regulator-like protein	GO:0005737,GO:0003677,GO:0003700,GO:0009405	cytoplasm|DNA binding|DNA-binding transcription factor activity|pathogenesis
SAOUHSC_00075	24.6422043806564	0.813743665041856	-2.75319958847979	0.211627831529982	-2.24039872372128	0.00590159051275081	0.0153479063175053	Down	6	1	16	0	0	1	protein_coding	2%2C3-diaminopropionate biosynthesis protein SbnA	GO:0006535	cysteine biosynthetic process from serine	ko00997	Biosynthesis of various secondary metabolites - part 3
SAOUHSC_00076	35.0485408917327	0.675998823025611	-2.99899732828316	0.245310575490511	-2.02731866417637	0.00270869681997607	0.00779024531566816	Down	7	2	17	0	0	1	protein_coding	2%2C3-diaminopropionate biosynthesis protein SbnB			ko00997	Biosynthesis of various secondary metabolites - part 3
SAOUHSC_00077	50.6108968508907	0.58727757081871	-3.24190729715503	0.267220122741277	-1.90389944229266	0.001187326376291	0.00383145161665361	Down	5	2	14	0	0	1	protein_coding	hypothetical protein			ko00997	Biosynthesis of various secondary metabolites - part 3
SAOUHSC_00078	72.6145824948826	1.05668049508591	-2.47077425397249	0.163706219439422	-2.61081896193318	0.013482089625014	0.0308703824325216	Down	11	2	35	0	1	2	protein_coding	hypothetical protein
SAOUHSC_00079	48.982004907389	0.616604277012914	-2.07370032147873	0.412180315414755	-1.27865248746684	0.0381071513578177	0.0743866215953564	Down	5	1	13	0	1	1	protein_coding	hypothetical protein			ko00997	Biosynthesis of various secondary metabolites - part 3
SAOUHSC_00080	63.7026482106808	0.539401558137202	-2.25827590313165	0.429843221030472	-1.21811754085291	0.0239284636378237	0.0504278819448246	Down	6	2	15	1	1	1	protein_coding	hypothetical protein			ko00997	Biosynthesis of various secondary metabolites - part 3
SAOUHSC_00084	27.1017744865566	0.830601107403131	-2.79018214766382	0.200610860739305	-2.31752838170602	0.00526783961469127	0.0139221475531127	Down	11	3	40	1	1	2	protein_coding	hypothetical protein
SAOUHSC_00087	3.5756612289346	1.90842350543772	-2.51908879425987	0.0357109848723913	-4.80748826725031	0.0117658981159228	0.0275411676962219	Down	9	2	18	0	0	0	protein_coding	hypothetical protein
SAOUHSC_00088	219.789027533603	0.298292751738556	-6.18481040329662	0.278377764611665	-1.8448841141806	6.21771536403316e-10	6.63766597550556e-09	Down	47	42	82	3	8	8	protein_coding	hypothetical protein	GO:0050662,GO:0003978,GO:0006012	coenzyme binding|UDP-glucose 4-epimerase activity|galactose metabolic process	ko00052,ko00520	Galactose metabolism|Amino sugar and nucleotide sugar metabolism
SAOUHSC_00089	108.786051865589	0.354555079404668	-5.19814351307028	0.278736108941954	-1.8430281860335	2.01288702651235e-07	1.32403235521701e-06	Down	35	27	58	3	3	6	protein_coding	hypothetical protein	GO:0016021,GO:0016780,GO:0009243	integral component of membrane|phosphotransferase activity, for other substituted phosphate groups|O antigen biosynthetic process
SAOUHSC_00090	38.4170250997717	0.58894297611197	-3.34511672255468	0.25523834718165	-1.97008299802327	0.000822479490278369	0.00276652192184542	Down	6	4	15	0	0	1	protein_coding	hypothetical protein	GO:0016757,GO:0009243	transferase activity, transferring glycosyl groups|O antigen biosynthetic process
SAOUHSC_00091	55.064175425388	0.702188001682599	-3.61061489767293	0.172500152228424	-2.53533045984238	0.000305471941060479	0.00114455309561901	Down	9	2	26	0	1	1	protein_coding	hypothetical protein
SAOUHSC_00092	58.710151159103	0.555241338688254	-3.14276365416298	0.298335528346407	-1.74499229851824	0.00167360913883539	0.0051700866755674	Down	8	4	18	0	0	2	protein_coding	hypothetical protein	GO:0016021,GO:0005886,GO:0009243	integral component of membrane|plasma membrane|O antigen biosynthetic process
SAOUHSC_00097	650.783754384143	0.142300599021273	8.84048607197235	2.39165030879651	1.25800646368088	9.53030688204628e-19	2.87321103777247e-17	Up	90	81	93	65	93	112	protein_coding	purine nucleoside phosphorylase	GO:0004731,GO:0042278	purine-nucleoside phosphorylase activity|purine nucleoside metabolic process	ko00230,ko00240,ko00760	Purine metabolism|Pyrimidine metabolism|Nicotinate and nicotinamide metabolism
SAOUHSC_00099	908.937534369693	0.146061264914003	7.17122564615734	2.06685658832013	1.04743828886148	7.43292728004723e-13	1.16915996250405e-11	Up	70	66	77	41	64	85	protein_coding	hypothetical protein	GO:0005887,GO:0015297,GO:0006811,GO:0046677,GO:0055085	integral component of plasma membrane|antiporter activity|ion transport|response to antibiotic|transmembrane transport
SAOUHSC_00102	44.4535704581039	0.587900727512766	-2.50439727759658	0.360398027068019	-1.47233698148002	0.0122660217619712	0.0285272620406986	Down	10	6	23	0	2	3	protein_coding	phosphonates ABC transporter permease	GO:0005887,GO:0015604	integral component of plasma membrane|organic phosphonate transmembrane transporter activity	ko02010	ABC transporters
SAOUHSC_00103	35.3984887916786	0.485824761317445	-2.26244992002514	0.466790080192162	-1.09915419238889	0.0236696196492956	0.0500118634510749	Down	10	6	13	1	1	2	protein_coding	phosphonates ABC transporter permease	GO:0005887,GO:0015604	integral component of plasma membrane|organic phosphonate transmembrane transporter activity	ko02010	ABC transporters
SAOUHSC_00104	48.06814491965	0.399221893898844	-2.73949502633155	0.468569062319509	-1.09366639273854	0.00615336458289614	0.0159390255226013	Down	13	12	15	1	3	3	protein_coding	amino acid ABC transporter ATP-binding protein	GO:0005886,GO:0005524,GO:0015416	plasma membrane|ATP binding|ATPase-coupled organic phosphonate transmembrane transporter activity	ko02010	ABC transporters
SAOUHSC_00105	78.9395227970804	0.38578724951543	-4.98819390549805	0.263453160685555	-1.92438160685173	6.09463809137741e-07	3.66804835961642e-06	Down	18	14	30	1	2	3	protein_coding	phosphonate ABC transporter substrate-binding protein	GO:0043190,GO:0055085	ATP-binding cassette (ABC) transporter complex|transmembrane transport	ko02010	ABC transporters
SAOUHSC_00106	109.330032995349	0.473747297440819	-3.62605092698772	0.304005256200811	-1.71783182704321	0.000287788621726711	0.00108203204658449	Down	16	6	30	1	1	3	protein_coding	hypothetical protein
SAOUHSC_00115	2115.87163781878	0.14746659384388	-8.69281796097433	0.411253466427517	-1.28190025560979	3.53558628741763e-18	1.00103208276798e-16	Down	735	703	692	108	123	132	protein_coding	capsular polysaccharide biosynthesis protein Cap5B	GO:0005524,GO:0004715,GO:0045227	ATP binding|non-membrane spanning protein tyrosine kinase activity|capsule polysaccharide biosynthetic process
SAOUHSC_00116	1062.78241186315	0.207567633342731	-7.72703702282986	0.328990359143928	-1.60388278758045	1.10078639938845e-14	2.17221849479321e-13	Down	378	319	322	48	41	47	protein_coding	capsular polysaccharide biosynthesis protein Cap8C	GO:0030145,GO:0004725,GO:0045227	manganese ion binding|protein tyrosine phosphatase activity|capsule polysaccharide biosynthetic process	ko02020	Two-component system
SAOUHSC_00117	679.867674765407	0.19775931094314	-8.77490653596942	0.300342497226078	-1.73531947014376	1.71045866434107e-18	4.97254768847724e-17	Down	104	75	101	11	11	12	protein_coding	capsular polysaccharide biosynthesis protein Cap5D	GO:0016021,GO:0005886,GO:0045227	integral component of membrane|plasma membrane|capsule polysaccharide biosynthetic process
SAOUHSC_00118	205.114034674692	0.302672301678931	-7.31766324838775	0.2154083412785	-2.21485397830084	2.52326089436008e-13	4.10786873601822e-12	Down	57	34	69	4	3	5	protein_coding	capsular polysaccharide biosynthesis protein Cap5E	GO:0003978,GO:0009103	UDP-glucose 4-epimerase activity|lipopolysaccharide biosynthetic process	ko00052,ko00520	Galactose metabolism|Amino sugar and nucleotide sugar metabolism
SAOUHSC_00119	135.173277217364	0.28294235436626	-5.7486234217276	0.323866455721912	-1.62652904530863	8.99729571560184e-09	7.58942871761647e-08	Down	33	22	34	2	4	5	protein_coding	capsular polysaccharide biosynthesis protein Cap8F	GO:0050662,GO:0016491,GO:0009243	coenzyme binding|oxidoreductase activity|O antigen biosynthetic process
SAOUHSC_00120	108.438561932819	0.331245835864277	-5.20003192424623	0.303025493719942	-1.72248892126787	1.99254299777182e-07	1.31330364387551e-06	Down	26	16	29	2	3	3	protein_coding	UDP-N-acetylglucosamine 2-epimerase	GO:0005737,GO:0008761	cytoplasm|UDP-N-acetylglucosamine 2-epimerase activity	ko00520,ko02020,ko05111	Amino sugar and nucleotide sugar metabolism|Two-component system|Biofilm formation - Vibrio cholerae
SAOUHSC_00121	65.0023709464224	0.46949531942856	-3.65728081606069	0.304164518662854	-1.71707622497636	0.000254905069515885	0.00096846080086782	Down	22	13	42	2	3	3	protein_coding	capsular polysaccharide biosynthesis protein O-acetyl transferase Cap5H	GO:0008811,GO:0046677	chloramphenicol O-acetyltransferase activity|response to antibiotic
SAOUHSC_00122	56.0211340860684	0.473902323541084	-3.66680781893312	0.299845505845698	-1.73770874537102	0.000245597232428673	0.000937473140431138	Down	13	6	18	0	1	2	protein_coding	capsular polysaccharide biosynthesis protein Cap5I
SAOUHSC_00123	59.506877047769	0.476366425518932	-3.53206486838665	0.31152997385691	-1.68255711605435	0.00041232819604002	0.00149503408274644	Down	12	6	19	0	2	1	protein_coding	capsular polysaccharide biosynthesis protein Cap5J
SAOUHSC_00124	27.4635161377664	0.811985713389175	-3.95208245871652	0.10813950069359	-3.20903449461378	7.74740331031933e-05	0.000329315211206263	Down	5	2	12	0	0	0	protein_coding	capsular polysaccharide biosynthesis protein Cap5K
SAOUHSC_00136	39.6007426152377	0.609984914944402	-2.59443530745	0.333887410065539	-1.58256640034364	0.00947464422695522	0.0229193474019065	Down	11	4	23	0	1	3	protein_coding	hypothetical protein	GO:0005886,GO:0008509,GO:0005524,GO:0016887	plasma membrane|anion transmembrane transporter activity|ATP binding|ATPase activity
SAOUHSC_00138	57.3875006140585	0.593388037752208	-2.22409014887401	0.400604771733779	-1.31974848922436	0.0261423795570639	0.0545288839447791	Down	12	5	35	1	3	4	protein_coding	hypothetical protein	GO:0016021,GO:0005886,GO:0055085	integral component of membrane|plasma membrane|transmembrane transport
SAOUHSC_00145	719.099685650227	0.136821314500373	8.97832990281661	2.34311359669577	1.22842689932137	2.74907729459001e-19	8.52475778208103e-18	Up	108	107	111	82	112	128	protein_coding	hypothetical protein	GO:0008897,GO:0000287,GO:0017000,GO:0006633	holo-[acyl-carrier-protein] synthase activity|magnesium ion binding|antibiotic biosynthetic process|fatty acid biosynthetic process
SAOUHSC_00147	43.3024562937493	0.478766088777623	-2.27692852382396	0.469723551603983	-1.0901161637774	0.0227904942360557	0.0485005550539852	Down	13	7	17	1	3	3	protein_coding	acetylglutamate kinase	GO:0005737,GO:0003991,GO:0005524,GO:0042450	cytoplasm|acetylglutamate kinase activity|ATP binding|arginine biosynthetic process via ornithine	ko00220	Arginine biosynthesis
SAOUHSC_00150	112.771380356193	0.327805738448364	-3.8709025496343	0.414974885416514	-1.26890406874453	0.000108433136345164	0.000448612823303498	Down	22	14	29	2	3	5	protein_coding	ornithine aminotransferase	GO:0005737,GO:0004587,GO:0030170,GO:0006525,GO:0055129	cytoplasm|ornithine-oxo-acid transaminase activity|pyridoxal phosphate binding|arginine metabolic process|L-proline biosynthetic process	ko00330	Arginine and proline metabolism
SAOUHSC_00152	196.663537598715	0.217316583927432	6.92762864457779	2.83920809284366	1.50548859175747	4.27953331106475e-12	6.16555772602957e-11	Up	34	33	33	27	39	57	protein_coding	hypothetical protein	GO:0005829,GO:0008908	cytosol|isochorismatase activity
SAOUHSC_00154	4.29489044265659	1.83316466084754	-2.76667662818471	0.0297333571903548	-5.07177382278104	0.0056630898001026	0.0148104581438828	Down	15	2	25	0	0	0	protein_coding	hypothetical protein
SAOUHSC_00155	1590.55403701176	0.185044814276573	5.74901198692725	2.09046640031571	1.06382485539474	8.97664545606044e-09	7.58942871761647e-08	Up	79	94	77	48	66	116	protein_coding	PTS system glucose-specific protein	GO:0016021,GO:0005886,GO:0005355,GO:0016301,GO:0008982,GO:0009401	integral component of membrane|plasma membrane|glucose transmembrane transporter activity|kinase activity|protein-N(PI)-phosphohistidine-sugar phosphotransferase activity|phosphoenolpyruvate-dependent sugar phosphotransferase system	ko00010,ko00520,ko02060	Glycolysis / Gluconeogenesis|Amino sugar and nucleotide sugar metabolism|Phosphotransferase system (PTS)
SAOUHSC_00158	2329.94610248731	0.169178185398296	6.56244668196325	2.1587898681353	1.11022282142761	5.29319700277608e-11	6.60331396208387e-10	Up	180	139	176	119	123	214	protein_coding	PTS system transporter	GO:0016021,GO:0005886,GO:0016301,GO:0008982,GO:0009401	integral component of membrane|plasma membrane|kinase activity|protein-N(PI)-phosphohistidine-sugar phosphotransferase activity|phosphoenolpyruvate-dependent sugar phosphotransferase system	ko00500,ko02060	Starch and sucrose metabolism|Phosphotransferase system (PTS)
SAOUHSC_00160	1551.78720576907	0.1770928922521	7.59662834378955	2.54084590857269	1.34530888476597	3.03945841384871e-14	5.43762450301726e-13	Up	193	134	160	138	149	243	protein_coding	hypothetical protein	GO:0097367,GO:0003677,GO:0003700,GO:1901135	carbohydrate derivative binding|DNA binding|DNA-binding transcription factor activity|carbohydrate derivative metabolic process
SAOUHSC_00168	27.8329446299001	0.71601252664266	-2.96358615781086	0.229733823991976	-2.12196481277737	0.00304076924536667	0.0086772521147361	Down	4	1	9	0	0	0	protein_coding	hypothetical protein	GO:0016021,GO:0005886,GO:0015031,GO:0055085	integral component of membrane|plasma membrane|protein transport|transmembrane transport	ko02024	Quorum sensing
SAOUHSC_00169	46.5672511150195	0.700199792553836	-3.41655897856116	0.190481938369367	-2.39227388803647	0.000634179251198277	0.0022203092923673	Down	7	2	23	0	1	1	protein_coding	peptide ABC transporter permease	GO:0016021,GO:0005886,GO:0015031,GO:0055085	integral component of membrane|plasma membrane|protein transport|transmembrane transport	ko02024	Quorum sensing
SAOUHSC_00170	84.2365341156041	0.546853610594061	-4.15338616854566	0.20714397698133	-2.27129422246063	3.27591208429711e-05	0.000151212639883007	Down	12	3	23	0	1	1	protein_coding	RGD-containing lipoprotein			ko02024	Quorum sensing
SAOUHSC_00174	211.819273987313	0.257385145787752	10.9700416915566	7.07890286905635	2.82352578007901	5.32478372781773e-28	2.62689330572341e-26	Up	13	12	19	27	55	52	protein_coding	M23/M37 peptidase domain-containing protein	GO:0005576,GO:0046872,GO:0008237,GO:0071555	extracellular region|metal ion binding|metallopeptidase activity|cell wall organization
SAOUHSC_00175	189.031653317918	0.33274530726167	4.53760311090279	2.84783614606756	1.50986614136886	5.68972129140492e-06	2.97388399828652e-05	Up	15	7	22	12	17	24	protein_coding	multiple sugar-binding transport ATP-binding protein	GO:0055052,GO:0005524,GO:0016887,GO:0015774	ATP-binding cassette (ABC) transporter complex, substrate-binding subunit-containing|ATP binding|ATPase activity|polysaccharide transport	ko02010	ABC transporters
SAOUHSC_00176	357.379584196081	0.207207434355485	6.20853183262077	2.4392775998997	1.28645395215171	5.34818903747584e-10	5.80456783534045e-09	Up	31	20	28	20	25	38	protein_coding	extracellular solute-binding protein	GO:0005886,GO:0015144	plasma membrane|carbohydrate transmembrane transporter activity	ko02010	ABC transporters
SAOUHSC_00177	490.622844689158	0.187506666238224	9.19129411748325	3.30220324493466	1.72342891838428	3.88143236663999e-20	1.22698483357085e-18	Up	34	23	30	27	42	55	protein_coding	maltose ABC transporter permease	GO:1990060,GO:0015423,GO:0042956	maltose transport complex|maltose-transporting ATPase activity|maltodextrin transport	ko02010	ABC transporters
SAOUHSC_00178	255.166654865305	0.215664111252047	7.2877272829826	2.97255030987954	1.57170122753174	3.15227238822462e-13	5.08108856240563e-12	Up	26	22	25	23	26	45	protein_coding	maltose ABC transporter permease	GO:0016021,GO:0005886,GO:0015423,GO:0042956,GO:0015768	integral component of membrane|plasma membrane|maltose-transporting ATPase activity|maltodextrin transport|maltose transport	ko02010	ABC transporters
SAOUHSC_00179	807.425375290172	0.169240405481364	8.40087025351695	2.67913390166607	1.42176668810154	4.43181858714005e-17	1.11860475346729e-15	Up	72	52	74	57	73	96	protein_coding	hypothetical protein	GO:0016491	oxidoreductase activity
SAOUHSC_00180	456.435437498963	0.208134543059822	6.59659610481987	2.59004922287162	1.37297951602688	4.20704829299417e-11	5.37182323215256e-10	Up	45	28	46	32	44	55	protein_coding	hypothetical protein	GO:0016491	oxidoreductase activity
SAOUHSC_00181	1086.15667977186	0.175223041091588	9.77801553541267	3.27917664049424	1.7133336179558	1.39927098082065e-22	5.36003095712004e-21	Up	99	86	69	90	109	158	protein_coding	hypothetical protein
SAOUHSC_00183	649.836548762068	0.231456034572667	6.49566223232424	2.83521908857351	1.50346022221721	8.26689467163778e-11	1.00812767980721e-09	Up	40	26	53	32	57	56	protein_coding	sugar phosphate antiporter	GO:0016021,GO:0005886,GO:0022857,GO:0008643,GO:0006817	integral component of membrane|plasma membrane|transmembrane transporter activity|carbohydrate transport|phosphate ion transport	ko02020	Two-component system
SAOUHSC_00191	124.769247804996	0.257859616465521	5.50180811008091	2.67343412651583	1.41869412913236	3.75915970092766e-08	2.84647069446988e-07	Up	33	31	32	22	40	48	protein_coding	hypothetical protein	GO:0005576,GO:0009405	extracellular region|pathogenesis	ko05150	Staphylococcus aureus infection
SAOUHSC_00193	4.04034256200187	2.11685795853382	-2.35422637523024	0.0316080788670101	-4.98356283859636	0.0185613034507968	0.0406426388942801	Down	10	0	27	0	0	0	protein_coding	hypothetical protein
SAOUHSC_00196	4535.27954637024	0.2132922834729	-6.14120830121549	0.403356569396023	-1.30987234184898	8.1896105106711e-10	8.49215663144749e-09	Down	432	374	596	50	108	81	protein_coding	hypothetical protein	GO:0003857,GO:0006635	3-hydroxyacyl-CoA dehydrogenase activity|fatty acid beta-oxidation	ko00071,ko00362,ko00650	Fatty acid degradation|Benzoate degradation|Butanoate metabolism
SAOUHSC_00197	3880.70279305131	0.207016985184459	-7.37050996059086	0.347281929554842	-1.52582075131354	1.69976564691508e-13	2.85280254966778e-12	Down	736	661	933	80	154	103	protein_coding	hypothetical protein	GO:0005739,GO:0003995,GO:0050660,GO:0006635	mitochondrion|acyl-CoA dehydrogenase activity|flavin adenine dinucleotide binding|fatty acid beta-oxidation	ko00071,ko00310,ko00362,ko00380	Fatty acid degradation|Lysine degradation|Benzoate degradation|Tryptophan metabolism
SAOUHSC_00198	7218.17935182597	0.186932722194066	-7.32434824837609	0.387116483320082	-1.36916035636628	2.40062540951431e-13	3.92785745395908e-12	Down	1070	1026	1289	135	240	171	protein_coding	hypothetical protein	GO:0005524,GO:0102391,GO:0004467,GO:0006635	ATP binding|decanoate-CoA ligase activity|long-chain fatty acid-CoA ligase activity|fatty acid beta-oxidation	ko00061,ko00071,ko02024,ko03320,ko04146,ko04216,ko04714,ko04920	Fatty acid biosynthesis|Fatty acid degradation|Quorum sensing|PPAR signaling pathway|Peroxisome|Ferroptosis|Thermogenesis|Adipocytokine signaling pathway
SAOUHSC_00202	6.99513391760547	1.47057016122866	-2.62467915884692	0.0688798182504198	-3.85977485379903	0.00867306504730618	0.0213128300332294	Down	5	1	11	0	0	0	protein_coding	hypothetical protein
SAOUHSC_00214	39.2340290823714	0.624751686874942	-2.55919884575533	0.330136876828202	-1.59886379593405	0.0104913712374648	0.0250255712448244	Down	18	6	37	2	2	3	protein_coding	PTS system transporter subunit IIA	GO:0005737,GO:0016301,GO:0019402,GO:0009401	cytoplasm|kinase activity|galactitol metabolic process|phosphoenolpyruvate-dependent sugar phosphotransferase system	ko00052,ko02060	Galactose metabolism|Phosphotransferase system (PTS)
SAOUHSC_00250	25.9104606555127	0.63223414144774	-2.88751857714359	0.28212612501264	-1.82558782853478	0.00388293675729765	0.0107178496844612	Down	4	4	12	0	1	1	protein_coding	hypothetical protein
SAOUHSC_00251	20.7144115646698	0.71503075419286	-2.91813596834092	0.235441906971597	-2.08655696228012	0.00352130767019307	0.00982465961795084	Down	4	2	7	0	0	0	protein_coding	hypothetical protein
SAOUHSC_00253	113.95872370215	0.306510100623544	-6.27191444862134	0.263814336287264	-1.92240512874918	3.56635533471439e-10	3.9631580101809e-09	Down	15	17	24	1	2	2	protein_coding	hypothetical protein
SAOUHSC_00254	6.55679095096881	1.59733914228448	-2.92339706474323	0.0392910202447498	-4.66965655995392	0.00346234682775331	0.00969338028475046	Down	3	1	5	0	0	0	protein_coding	hypothetical protein
SAOUHSC_00255	34.5053922984567	0.692173111237092	-2.51408783219365	0.299331497933874	-1.7401839967328	0.0119340708149715	0.0278947125438242	Down	11	4	29	0	2	2	protein_coding	hypothetical protein
SAOUHSC_00258	215.241672380316	0.240351662944474	-6.47350139604488	0.34011232072308	-1.55591682561276	9.57575288259678e-11	1.15050374117104e-09	Down	13	17	20	1	2	3	protein_coding	hypothetical protein
SAOUHSC_00261	43.6526563364121	0.568622875988903	-3.14050251486948	0.290022840481345	-1.78576157205547	0.00168658259446641	0.00520522552377501	Down	5	6	13	0	0	2	protein_coding	hypothetical protein	GO:0016021,GO:0005886,GO:0009405	integral component of membrane|plasma membrane|pathogenesis
SAOUHSC_00262	287.98821438818	0.245916087139923	-4.43618586760024	0.469458823719592	-1.09092947038567	9.15667940895698e-06	4.6439483108355e-05	Down	11	11	19	1	3	3	protein_coding	hypothetical protein	GO:0016021,GO:0005886,GO:0005524,GO:0003677,GO:0009405	integral component of membrane|plasma membrane|ATP binding|DNA binding|pathogenesis
SAOUHSC_00264	34.7609472799316	0.550050014919064	-2.59897624810432	0.371242317447704	-1.42956692404407	0.0093502242697097	0.0227236683262002	Down	20	12	30	1	3	5	protein_coding	hypothetical protein	GO:0005576,GO:0009405	extracellular region|pathogenesis
SAOUHSC_00265	55.0208649621565	0.629223227609583	-3.14313054729387	0.253888904444401	-1.97773074776652	0.00167151273992679	0.00516851422716205	Down	46	9	82	2	6	6	protein_coding	hypothetical protein	GO:0005576,GO:0009405	extracellular region|pathogenesis
SAOUHSC_00267	36.1850505465637	0.527622397003749	-3.02328253435163	0.330987450382815	-1.59515157759418	0.00250048671989697	0.00728227617172141	Down	25	20	38	1	5	5	protein_coding	hypothetical protein	GO:0005576,GO:0009405	extracellular region|pathogenesis
SAOUHSC_00270	16.6797246089603	1.05078717924898	-3.27098713125524	0.0923265033356753	-3.43711134101141	0.00107172787193252	0.00350708135780128	Down	7	0	14	0	0	0	protein_coding	hypothetical protein
SAOUHSC_00271	20.7731835259289	1.11292556560314	-2.78093464867756	0.117036199596167	-3.09497326678483	0.00542026471823594	0.0142670832033761	Down	5	1	23	0	0	1	protein_coding	hypothetical protein
SAOUHSC_00274	52.1315626639014	0.368063120431735	3.00160015537531	2.15065829132793	1.10477831947582	0.0026856467659709	0.00773846537168253	Up	10	12	9	6	10	12	protein_coding	hypothetical protein
SAOUHSC_00277	104.589699634778	0.471553726290823	-3.98347477358427	0.271980971788375	-1.87842237306916	6.79148837443397e-05	0.0002905793186223	Down	43	24	94	4	3	10	protein_coding	hypothetical protein
SAOUHSC_00279	36.7082176158479	0.504778572467707	-2.35432508573031	0.438785313685637	-1.18841285589986	0.018556374664029	0.0406426388942801	Down	19	18	30	1	3	7	protein_coding	hypothetical protein
SAOUHSC_00291	793.084542483532	0.162824935111348	8.39248795994814	2.57845399933356	1.36650630750132	4.75960763771387e-17	1.1920986514151e-15	Up	65	53	75	52	76	82	protein_coding	PfkB family carbohydrate kinase	GO:0019200,GO:0050225	carbohydrate kinase activity|pseudouridine kinase activity	ko00240	Pyrimidine metabolism
SAOUHSC_00292	658.334016059893	0.186926607493623	7.94481251414289	2.79935965040448	1.48509685044161	1.94484713682928e-15	4.19365713742791e-14	Up	55	52	76	50	85	81	protein_coding	hypothetical protein	GO:0016798,GO:0046872,GO:0004730,GO:0046113	hydrolase activity, acting on glycosyl bonds|metal ion binding|pseudouridylate synthase activity|nucleobase catabolic process	ko00240	Pyrimidine metabolism
SAOUHSC_00293	470.644709424078	0.202292748157268	10.1018672180087	4.12254282667262	2.0435344810508	5.42002173949622e-24	2.29189490698697e-22	Up	21	20	32	30	47	50	protein_coding	hypothetical protein	GO:0005887,GO:0015212,GO:0005337,GO:0015506,GO:0015213,GO:1901642	integral component of plasma membrane|cytidine transmembrane transporter activity|nucleoside transmembrane transporter activity|nucleoside:proton symporter activity|uridine transmembrane transporter activity|nucleoside transmembrane transport
SAOUHSC_00303	8.96623518524425	1.19170489741281	-2.67716626657409	0.109545934516044	-3.19039215106473	0.00742477796832151	0.0186413726146846	Down	19	12	55	0	1	3	protein_coding	hypothetical protein
SAOUHSC_00310	921.241820167794	0.189665894811117	6.40740193499568	2.32183527350337	1.21526562141544	1.48020231312153e-10	1.71513833862053e-09	Up	66	71	62	50	51	99	protein_coding	PTS system ascorbate-specific transporter subunit IIC	GO:0016021,GO:0005886,GO:0009401	integral component of membrane|plasma membrane|phosphoenolpyruvate-dependent sugar phosphotransferase system	ko00053,ko02060	Ascorbate and aldarate metabolism|Phosphotransferase system (PTS)
SAOUHSC_00315	75.8390017666456	0.565390271022026	-2.92730217961228	0.317522741152382	-1.65506817269436	0.00341916495818082	0.00960552295413006	Down	11	4	26	0	2	2	protein_coding	hypothetical protein	GO:0016021,GO:0005886,GO:0015297,GO:0015238,GO:0046677	integral component of membrane|plasma membrane|antiporter activity|drug transmembrane transporter activity|response to antibiotic
SAOUHSC_00317	589.623794568697	0.223147330096299	5.9794260400108	2.52151875546869	1.3342929563367	2.23925200837423e-09	2.19197892719781e-08	Up	42	29	48	24	44	64	protein_coding	glycerol-3-phosphate transporter	GO:0016021,GO:0005886,GO:0015169,GO:0006071	integral component of membrane|plasma membrane|glycerol-3-phosphate transmembrane transporter activity|glycerol metabolic process
SAOUHSC_00325	80.1891928288518	0.49550139665188	-2.27396192368508	0.457945776816009	-1.12675130911915	0.0229682759617783	0.048783239746608	Down	14	9	40	2	4	6	protein_coding	hypothetical protein	GO:0005886	plasma membrane
SAOUHSC_00326	84.4126246755278	0.378694572203494	-2.92284937997887	0.464301164510041	-1.10686719556635	0.00346844252973105	0.00970210384605179	Down	14	9	22	2	3	4	protein_coding	hypothetical protein	GO:0005623,GO:0005576,GO:0020037,GO:0046872,GO:0004601,GO:0015684,GO:0033212	cell|extracellular region|heme binding|metal ion binding|peroxidase activity|ferrous iron transport|iron assimilation
SAOUHSC_00327	106.322061148971	0.467601025800153	-3.04970291048597	0.372149909614459	-1.42604420932895	0.00229067836864919	0.00675584127565378	Down	13	5	26	1	2	3	protein_coding	hypothetical protein	GO:0033573,GO:0005886,GO:0015093,GO:0055072,GO:0034755	high-affinity iron permease complex|plasma membrane|ferrous iron transmembrane transporter activity|iron ion homeostasis|iron ion transmembrane transport
SAOUHSC_00342	199.760526132381	0.246267524345931	-4.8000037475875	0.440714100261576	-1.18208503976957	1.58662661358829e-06	9.04738398221274e-06	Down	41	51	67	7	9	13	protein_coding	ParB family chromosome partioning protein	GO:0043590,GO:0005694,GO:0003677,GO:0007059,GO:0045881,GO:0030435	bacterial nucleoid|chromosome|DNA binding|chromosome segregation|positive regulation of sporulation resulting in formation of a cellular spore|sporulation resulting in formation of a cellular spore
SAOUHSC_00347	776.923829591627	0.173039365911436	6.74867969105874	2.24666847900998	1.16778725448019	1.49196546508247e-11	2.02409981429522e-10	Up	383	382	456	254	360	582	protein_coding	hypothetical protein
SAOUHSC_00348	6418.52096428667	0.167076824342358	7.95617224257487	2.51279328404624	1.32929199221023	1.77443335523757e-15	3.85170333643569e-14	Up	1981	2373	1640	1442	2255	2826	protein_coding	30S ribosomal protein S6	GO:0005840,GO:0019843,GO:0003735,GO:0006412	ribosome|rRNA binding|structural constituent of ribosome|translation	ko03010	Ribosome
SAOUHSC_00349	8781.61647601085	0.16178363791268	7.64242764079977	2.35613098613688	1.236419746213	2.13163804241269e-14	4.03524038726495e-13	Up	1692	1965	1401	1147	1871	2121	protein_coding	bacteriophage L54a single-stranded DNA binding protein	GO:0003697,GO:0006310,GO:0006281,GO:0006260	single-stranded DNA binding|DNA recombination|DNA repair|DNA replication	ko03030,ko03430,ko03440	DNA replication|Mismatch repair|Homologous recombination
SAOUHSC_00350	1657.18720788028	0.179358842714191	7.064210564624	2.40665381370064	1.26702863156032	1.61531649041763e-12	2.42371912110589e-11	Up	677	738	535	422	767	847	protein_coding	30S ribosomal protein S18	GO:0005840,GO:0019843,GO:0003735,GO:0006412	ribosome|rRNA binding|structural constituent of ribosome|translation	ko03010	Ribosome
SAOUHSC_00352	12.9679918903494	0.913516816937734	-2.08875632922542	0.26644062323457	-1.90811403323255	0.0367296633729557	0.0720432433387613	Down	8	3	21	0	1	2	protein_coding	integrase-like protein	GO:0003677,GO:0016787,GO:0016740,GO:0015074,GO:0006310,GO:0075713,GO:0046718,GO:0044826	DNA binding|hydrolase activity|transferase activity|DNA integration|DNA recombination|establishment of integrated proviral latency|viral entry into host cell|viral genome integration into host DNA
SAOUHSC_00355	8.64782384955036	1.47261962960358	-2.84123915943161	0.0550137265056004	-4.18406455857736	0.00449385973493256	0.0121260088289606	Down	6	1	15	0	0	0	protein_coding	hypothetical protein
SAOUHSC_00357	1538.75725926406	0.139163765620541	20.8679561969903	7.48531674097904	2.90406336517767	1.04715979722015e-96	5.68258716624804e-94	Up	196	218	259	521	748	873	protein_coding	hypothetical protein
SAOUHSC_00367	1859.42080277153	0.175095569832486	-7.90822828326217	0.38297025865198	-1.38469573762317	2.61077741008044e-15	5.51992938131293e-14	Down	380	286	277	32	57	66	protein_coding	hypothetical protein	GO:0016021,GO:0015293,GO:0006865	integral component of membrane|symporter activity|amino acid transport
SAOUHSC_00376	27.852186978104	0.564460067280728	-2.51155729022124	0.374315372335771	-1.41767379701768	0.0120199773781007	0.028035133483593	Down	8	9	19	1	1	2	protein_coding	hypothetical protein
SAOUHSC_00377	21.7465370933805	0.779731519957731	-3.06907279425946	0.190379125503202	-2.39305279472885	0.0021472426370438	0.00640240112290717	Down	7	2	15	0	0	0	protein_coding	hypothetical protein
SAOUHSC_00381	89.7330703397766	0.308845120840766	3.95062994256402	2.32968158107956	1.22013278200833	7.79457645749602e-05	0.000330793297071341	Up	28	22	22	20	26	23	protein_coding	hypothetical protein
SAOUHSC_00382	440.26711855514	0.174738078811469	6.81484796176448	2.28281419675127	1.19081344023098	9.436350871118e-12	1.30743652920682e-10	Up	53	51	49	38	56	54	protein_coding	hypothetical protein	GO:0005829,GO:0003955,GO:0016655	cytosol|NAD(P)H dehydrogenase (quinone) activity|oxidoreductase activity, acting on NAD(P)H, quinone or similar compound as acceptor
SAOUHSC_00386	38.5578542499894	0.623234097426291	-2.48437795113779	0.341901095373046	-1.54834905004314	0.0129777986256346	0.0299261418732764	Down	6	2	17	0	1	1	protein_coding	superantigen-like protein
SAOUHSC_00387	3.43585017643073	2.06607131287168	-2.299137324012	0.0371580429710607	-4.75018166949375	0.0214971426668067	0.04607945788224	Down	3	1	22	0	0	0	protein_coding	hypothetical protein
SAOUHSC_00389	23.4419773526852	0.875309509579383	-2.93366250441417	0.168653868068389	-2.5678626880102	0.00334988242811315	0.00943530898437405	Down	3	1	16	0	0	0	protein_coding	superantigen-like protein
SAOUHSC_00390	37.6530469263384	0.514592282096687	-2.37576158153037	0.428525043903631	-1.22254857395735	0.0175127744401663	0.0388695252741523	Down	10	6	19	1	2	2	protein_coding	superantigen-like protein 5			ko05150	Staphylococcus aureus infection
SAOUHSC_00393	32.8848960349849	0.645556755897944	-3.31556612310424	0.226819076813652	-2.1403861103963	0.000914577016422792	0.00303863547497205	Down	11	4	21	1	1	0	protein_coding	superantigen-like protein
SAOUHSC_00394	23.7131251158879	0.716958314402583	-2.00189916100665	0.369775552980266	-1.43527824807927	0.0452955779206043	0.0866524099350691	Down	6	3	14	1	0	2	protein_coding	superantigen-like protein
SAOUHSC_00396	6.18033138842059	1.7566271585825	-3.18617424961685	0.0206613707491542	-5.59692021885317	0.00144167737737092	0.00454414476352344	Down	13	2	45	0	0	0	protein_coding	hypothetical protein
SAOUHSC_00401	117.942601753727	0.26696816498458	5.31416924580529	2.6734709713249	1.41871401197013	1.07145001842053e-07	7.45436166661807e-07	Up	36	30	34	33	34	45	protein_coding	hypothetical protein
SAOUHSC_00404	189.115486266523	0.222595772803882	-5.27586483765896	0.44307253000554	-1.17438521074752	1.32131452148498e-07	9.00041858149603e-07	Down	47	55	60	7	11	12	protein_coding	hypothetical protein	GO:0005886	plasma membrane
SAOUHSC_00406	32.062661446858	0.486414637795988	-2.34953823595127	0.452864140190164	-1.14284979002806	0.0187967134444562	0.0410752342115097	Down	4	5	6	0	1	0	protein_coding	hypothetical protein
SAOUHSC_00407	139.87962840854	0.283290226399017	-4.72857228965662	0.39514161123357	-1.33955831448094	2.2610412368463e-06	1.25845303712334e-05	Down	76	119	107	10	19	21	protein_coding	hypothetical protein
SAOUHSC_00408	19.3975424497795	0.643219959913201	-2.60977365478887	0.312372963176836	-1.67865850561583	0.00906021480586437	0.0221638312606269	Down	11	13	22	1	2	2	protein_coding	hypothetical protein
SAOUHSC_00410	72.5224502298418	0.520711913960321	-4.10794017867526	0.227028702142636	-2.1390533928725	3.99203462710551e-05	0.00018128402713885	Down	13	7	27	0	2	2	protein_coding	hypothetical protein	GO:0005525	GTP binding
SAOUHSC_00418	10.5711112312677	1.45961882996064	-3.04530405974121	0.0459120560640729	-4.44498314855385	0.00232445182484946	0.00683687004671169	Down	20	3	66	0	0	1	protein_coding	hypothetical protein
SAOUHSC_00420	512.209541543418	0.231382567380059	-6.97032519719194	0.326960500134179	-1.61281173960019	3.16209195759629e-12	4.65872009680249e-11	Down	99	67	116	7	15	16	protein_coding	hypothetical protein	GO:0016021,GO:0005886,GO:0005328	integral component of membrane|plasma membrane|neurotransmitter:sodium symporter activity
SAOUHSC_00424	81.3496555542508	0.494665107323687	-2.20761513813499	0.469100785191802	-1.09203017923494	0.0272711129687936	0.0564492967745657	Down	23	10	49	2	6	8	protein_coding	ABC transporter permease	GO:0016021,GO:0005886,GO:0042626,GO:0048473	integral component of membrane|plasma membrane|ATPase activity, coupled to transmembrane movement of substances|D-methionine transport	ko02010	ABC transporters
SAOUHSC_00426	111.844545612983	0.336880587099477	-2.98666340615163	0.497873481064231	-1.00614892173289	0.00282040064189124	0.00808382437499813	Down	23	21	42	4	7	6	protein_coding	ABC transporter substrate-binding protein	GO:0009279,GO:0006865	cell outer membrane|amino acid transport	ko02010	ABC transporters
SAOUHSC_00428	153.421756521996	0.244772874833476	4.09644705521974	2.00374528044689	1.00269912230926	4.19539382952893e-05	0.000188937791271731	Up	50	64	71	34	57	67	protein_coding	hypothetical protein
SAOUHSC_00431	167.930438413129	0.221465521940965	5.19089296796393	2.21852962847972	1.14960382048982	2.09287913526221e-07	1.37387388395438e-06	Up	19	20	25	15	21	24	protein_coding	hypothetical protein
SAOUHSC_00433	198.133957758926	0.212160735881483	5.97287923950806	2.40695714401023	1.26721045478526	2.33102451392705e-09	2.26561666189447e-08	Up	15	15	19	12	17	22	protein_coding	hypothetical protein
SAOUHSC_00437	14926.5466501388	0.131149821275287	15.274141344127	4.00888465234596	2.00320090741572	1.13716002028189e-52	2.31412064127364e-50	Up	694	707	635	784	1306	1419	protein_coding	hypothetical protein	GO:0016021,GO:0005886,GO:0016301,GO:0008982,GO:0090589,GO:0015574,GO:0034219,GO:0009401,GO:0015771	integral component of membrane|plasma membrane|kinase activity|protein-N(PI)-phosphohistidine-sugar phosphotransferase activity|protein-phosphocysteine-trehalose phosphotransferase system transporter activity|trehalose transmembrane transporter activity|carbohydrate transmembrane transport|phosphoenolpyruvate-dependent sugar phosphotransferase system|trehalose transport	ko00500,ko02060	Starch and sucrose metabolism|Phosphotransferase system (PTS)
SAOUHSC_00446	17.1328540933849	1.35314857643766	-3.82001690465426	0.0277946218333663	-5.16905043650071	0.000133442528022812	0.000541082031434963	Down	46	7	115	0	0	1	protein_coding	hypothetical protein
SAOUHSC_00474	5184.67526485515	0.171491109587301	11.3539529379526	3.85599181052723	1.94710198753149	7.08839954770358e-30	3.84663815455381e-28	Up	647	517	426	656	827	1148	protein_coding	50S ribosomal protein L25/general stress protein Ctc	GO:0005840,GO:0008097,GO:0003735,GO:0006412	ribosome|5S rRNA binding|structural constituent of ribosome|translation	ko03010	Ribosome
SAOUHSC_00501	636.320355507365	0.15549595763509	7.43784422193175	2.22924427169914	1.1565547100299	1.02341641149077e-13	1.76447492706846e-12	Up	54	49	54	33	49	69	protein_coding	hypothetical protein	GO:0005887,GO:0015212,GO:0005337,GO:0015506,GO:0015213,GO:1901642	integral component of plasma membrane|cytidine transmembrane transporter activity|nucleoside transmembrane transporter activity|nucleoside:proton symporter activity|uridine transmembrane transporter activity|nucleoside transmembrane transport
SAOUHSC_00529	38291.1825442907	0.186155241637455	6.90387766190654	2.43714656499023	1.28519301438764	5.06018823957308e-12	7.22630390703944e-11	Up	1925	1974	1308	1147	1961	2428	protein_coding	elongation factor G	GO:0005737,GO:0005525,GO:0003924,GO:0003746	cytoplasm|GTP binding|GTPase activity|translation elongation factor activity
SAOUHSC_00530	51349.2654421342	0.186075233018785	6.20434159579924	2.22603196309889	1.15447430816648	5.49263651084847e-10	5.92186241037172e-09	Up	4645	5127	3300	2639	4553	5484	protein_coding	elongation factor Tu	GO:0005737,GO:0005525,GO:0003924,GO:0003746	cytoplasm|GTP binding|GTPase activity|translation elongation factor activity	ko04626	Plant-pathogen interaction
SAOUHSC_00540	6.64702738026719	1.34196179143596	-2.32748525617474	0.114752995251966	-3.12339628391703	0.0199394528099556	0.0431381118599439	Down	2	1	5	0	0	0	protein_coding	hypothetical protein	GO:0005737,GO:0005524,GO:0004138,GO:0019136	cytoplasm|ATP binding|deoxyguanosine kinase activity|deoxynucleoside kinase activity	ko00230	Purine metabolism
SAOUHSC_00544	1035.66692037219	0.262527959636684	-6.28064626329661	0.318895302525334	-1.64884524870302	3.37168506547791e-10	3.7725795784179e-09	Down	67	114	74	5	16	13	protein_coding	fibrinogen-binding protein SdrC	GO:0005618,GO:0005576,GO:0016020,GO:0007155	cell wall|extracellular region|membrane|cell adhesion	ko05150	Staphylococcus aureus infection
SAOUHSC_00545	2005.66511325886	0.180855193128999	-9.85738864306137	0.290626884933552	-1.78275992678847	6.36841025035244e-23	2.49825828616236e-21	Down	103	133	138	9	19	17	protein_coding	fibrinogen-binding protein SdrD	GO:0005618,GO:0005576,GO:0016020,GO:0007155	cell wall|extracellular region|membrane|cell adhesion	ko05150	Staphylococcus aureus infection
SAOUHSC_00559	48.0436123653873	0.597764308013646	-3.2643160976093	0.258584614988908	-1.95129165322522	0.00109728670954813	0.00357634186815686	Down	25	12	66	3	2	5	protein_coding	hypothetical protein
SAOUHSC_00561	44588.7122587587	0.462902283982826	12.0850219197616	48.3078000567243	5.59418424864014	1.26736360565468e-33	8.25307180002328e-32	Up	2762	1346	1127	32356	30095	43708	protein_coding	hypothetical protein
SAOUHSC_00562	1300.47397694201	0.15622506829869	8.61004220396147	2.54048585481509	1.34510443136848	7.30336834176891e-18	1.96527002651236e-16	Up	152	151	127	104	156	216	protein_coding	phosphomethylpyrimidine kinase	GO:0005524,GO:0046872,GO:0008972,GO:0008478,GO:0009228	ATP binding|metal ion binding|phosphomethylpyrimidine kinase activity|pyridoxal kinase activity|thiamine biosynthetic process	ko00750	Vitamin B6 metabolism
SAOUHSC_00586	10.4505263630346	1.06226156615038	-2.01004278384277	0.227637288383212	-2.13519119559408	0.0444266608777241	0.0853915040247164	Down	4	1	8	0	0	0	protein_coding	hypothetical protein
SAOUHSC_00587	22.1778808006044	0.728620852206507	-2.15438949326493	0.336870707863809	-1.56973310856744	0.0312096398433197	0.063077956132743	Down	10	4	15	0	0	3	protein_coding	hypothetical protein
SAOUHSC_00588	8.56536140749661	1.49599532472436	-2.75730856259699	0.0573159023387032	-4.12492071846754	0.00582793275693556	0.0151927534480242	Down	3	0	8	0	0	0	protein_coding	hypothetical protein
SAOUHSC_00591	6.58074844140755	1.44228387822001	-2.20412365703505	0.110416523156005	-3.17897201614498	0.0275156488423989	0.0568831445275244	Down	1	1	7	0	0	0	protein_coding	hypothetical protein
SAOUHSC_00592	15.9283858664279	0.909947379636052	-2.80090715964981	0.17091155810675	-2.5486781305272	0.00509591772982321	0.0135336934162352	Down	5	1	13	0	0	0	protein_coding	hypothetical protein
SAOUHSC_00596	34.4729643237428	0.755867213441168	-4.00437713343284	0.122701314907114	-3.02677738541541	6.21810986228301e-05	0.000268161135252894	Down	12	5	31	0	0	2	protein_coding	hypothetical protein
SAOUHSC_00598	17.5592098444158	0.910577618330781	-3.41406308406878	0.11592234325627	-3.10876943192239	0.000640017548246691	0.00223834278957167	Down	8	2	16	0	0	0	protein_coding	hypothetical protein
SAOUHSC_00599	29.4205746418566	0.672530546404795	-2.77750843858196	0.273960676338468	-1.86795926784345	0.0054777417685312	0.0143834896760787	Down	10	4	21	1	1	1	protein_coding	hypothetical protein
SAOUHSC_00602	40.5743567442347	0.477651982643819	-2.8615650680354	0.387741691243318	-1.3668322282114	0.00421554961869992	0.0115149576832944	Down	12	11	22	1	2	3	protein_coding	hypothetical protein
SAOUHSC_00608	27965.1139496155	0.161293137661235	-8.7781151832294	0.374788933363752	-1.4158497406548	1.66236978582615e-18	4.87628470509004e-17	Down	6830	5918	6940	957	859	1252	protein_coding	alcohol dehydrogenase	GO:0004022,GO:0008270	alcohol dehydrogenase (NAD) activity|zinc ion binding	ko00010,ko00071,ko00350,ko00625,ko00626,ko00830,ko00980,ko00982	Glycolysis / Gluconeogenesis|Fatty acid degradation|Tyrosine metabolism|Chloroalkane and chloroalkene degradation|Naphthalene degradation|Retinol metabolism|Metabolism of xenobiotics by cytochrome P450|Drug metabolism - cytochrome P450
SAOUHSC_00609	4.01351286298197	1.8183210665714	-2.16469344211348	0.0653301295815566	-3.9361076884639	0.0304111696304403	0.0619641854297332	Down	7	2	26	0	0	1	protein_coding	hypothetical protein
SAOUHSC_00626	64.4770347747246	0.488751451294392	-2.72882119747921	0.396745201511726	-1.33371532059086	0.00635611570343911	0.0163342641913163	Down	28	16	63	5	5	7	protein_coding	monovalent cation/H+ antiporter subunit B	GO:0016021,GO:0005886,GO:0015297,GO:0006811	integral component of membrane|plasma membrane|antiporter activity|ion transport
SAOUHSC_00637	111.383368525533	0.283250138344334	4.9300475821982	2.63250570852149	1.39643665970179	8.2209590886966e-07	4.86680778050839e-06	Up	14	10	15	9	16	19	protein_coding	hypothetical protein	GO:0005886,GO:0005524,GO:0016887	plasma membrane|ATP binding|ATPase activity	ko02010	ABC transporters
SAOUHSC_00639	640.535620007677	0.17823272041092	20.0315382124614	11.8784570914475	3.57027554962229	2.9248278031178e-89	1.19040491586895e-86	Up	21	18	24	75	123	127	protein_coding	hypothetical protein
SAOUHSC_00659	1086.58015834428	0.134264203837654	8.93421822419864	2.29667337597728	1.19954569678389	4.10067283159212e-19	1.2596028999683e-17	Up	230	213	203	159	210	263	protein_coding	hypothetical protein
SAOUHSC_00671	2212.53019774445	0.229179409250456	6.44865618269992	2.78542836661214	1.47789921441047	1.12846234629161e-10	1.32645249080342e-09	Up	262	222	231	143	407	316	protein_coding	secretory antigen SsaA-like protein	GO:0008745,GO:0071555,GO:0019835,GO:0042742,GO:0008152	N-acetylmuramoyl-L-alanine amidase activity|cell wall organization|cytolysis|defense response to bacterium|metabolic process
SAOUHSC_00673	93.0004045828622	0.374494899316942	-5.05295739390538	0.269376000840176	-1.89230677048339	4.35020966674984e-07	2.69282940588165e-06	Down	9	7	16	0	1	1	protein_coding	hypothetical protein	GO:0003700,GO:0043565	DNA-binding transcription factor activity|sequence-specific DNA binding
SAOUHSC_00682	86.9836082699726	0.533285487816115	-3.46775098324715	0.277526747075702	-1.84930127472577	0.000524833383516814	0.00186760382156366	Down	37	13	87	3	4	8	protein_coding	hypothetical protein	GO:0016021,GO:0005886	integral component of membrane|plasma membrane
SAOUHSC_00704	18.1018057727003	0.811445778665577	-2.37929598549106	0.262307382357367	-1.93066968362267	0.0173457417631353	0.038551355072197	Down	7	3	20	1	0	1	protein_coding	hypothetical protein
SAOUHSC_00738	2909.9131756673	0.163545985465378	6.63444835154419	2.12143046805609	1.08503739367245	3.25718372973416e-11	4.27636702581227e-10	Up	217	207	178	111	204	243	protein_coding	hypothetical protein	GO:0016021,GO:0005887,GO:0005886,GO:0071916,GO:0035673,GO:1904680,GO:0015333,GO:0042937	integral component of membrane|integral component of plasma membrane|plasma membrane|dipeptide transmembrane transporter activity|oligopeptide transmembrane transporter activity|peptide transmembrane transporter activity|peptide:proton symporter activity|tripeptide transmembrane transporter activity
SAOUHSC_00747	22.2028654108686	0.898018440535903	-2.10243399750607	0.270176762343545	-1.88802449977006	0.0355152756845389	0.0701685301145987	Down	6	0	11	0	0	1	protein_coding	hypothetical protein	GO:0016021,GO:0005886,GO:0005215,GO:0006811,GO:0055072	integral component of membrane|plasma membrane|transporter activity|ion transport|iron ion homeostasis
SAOUHSC_00748	21.99483924365	0.775761955296691	-2.29575303385424	0.290990132583525	-1.78095786242107	0.0216900062227788	0.0464317292974148	Down	5	3	13	0	1	0	protein_coding	hypothetical protein	GO:0005886,GO:0005524,GO:0102026,GO:0015623,GO:0006811,GO:0055072	plasma membrane|ATP binding|ferric dicitrate transporter activity|iron-chelate-transporting ATPase activity|ion transport|iron ion homeostasis
SAOUHSC_00765	46.6959303169463	0.66068205877829	-3.59982239873018	0.192330827436284	-2.37833807362926	0.000318434598930986	0.00118887925153794	Down	9	4	26	0	0	2	protein_coding	hypothetical protein	GO:0005737,GO:0005524,GO:0043140,GO:0003677,GO:0006310,GO:0006270,GO:0006268,GO:0006302,GO:0030420	cytoplasm|ATP binding|ATP-dependent 3'-5' DNA helicase activity|DNA binding|DNA recombination|DNA replication initiation|DNA unwinding involved in DNA replication|double-strand break repair|establishment of competence for transformation
SAOUHSC_00766	26.2424288848933	0.751669223617587	-2.71565499821462	0.242949053308806	-2.0412742841212	0.00661448061752182	0.016904826444781	Down	8	2	20	1	1	1	protein_coding	hypothetical protein	GO:0030420,GO:0009116	establishment of competence for transformation|nucleoside metabolic process
SAOUHSC_00770	5.05860317174215	1.60132657874183	-2.00549297612503	0.107958653539765	-3.21144920614908	0.0449103708919817	0.0861178843488176	Down	10	5	29	1	0	0	protein_coding	hypothetical protein
SAOUHSC_00806	32.3774022734992	0.587210766687129	-2.60646313162515	0.346147008738166	-1.53054321386334	0.00914826720058456	0.0223456549175569	Down	16	13	43	3	3	4	protein_coding	hypothetical protein
SAOUHSC_00807	39.8291995756354	0.467831907608658	-2.76686650019352	0.407697655922027	-1.29442843288403	0.00565979268979506	0.0148104581438828	Down	53	50	86	6	11	18	protein_coding	hypothetical protein
SAOUHSC_00812	11827.4601051975	0.147145206893886	7.1728071555075	2.07835801594952	1.05544419290709	7.34753205710994e-13	1.16133807659951e-11	Up	473	454	419	349	386	429	protein_coding	clumping factor	GO:0005618,GO:0005576,GO:0016020,GO:0070051,GO:0001968,GO:0098630,GO:0007155,GO:0009405	cell wall|extracellular region|membrane|fibrinogen binding|fibronectin binding|aggregation of unicellular organisms|cell adhesion|pathogenesis	ko05150	Staphylococcus aureus infection
SAOUHSC_00817	33.6464800075192	0.63477932585213	-3.16657441711317	0.248260049893881	-2.0100759737557	0.00154245874308167	0.00481058014125854	Down	16	8	32	0	1	3	protein_coding	hypothetical protein
SAOUHSC_00819	3172.93031032026	0.135502390770273	9.3266291844305	2.40124157543368	1.26378055231813	1.09291433575718e-20	3.63115211961773e-19	Up	1539	1361	1644	1011	1700	1994	protein_coding	hypothetical protein	GO:0005737,GO:0003677,GO:0006355	cytoplasm|DNA binding|regulation of transcription, DNA-templated
SAOUHSC_00834	409.453113944124	0.191786945835364	5.32880469481925	2.03072541343763	1.02199517737254	9.88612348581383e-08	6.92241248813115e-07	Up	143	152	114	86	112	159	protein_coding	thioredoxin	GO:0005737,GO:0005829,GO:0016671,GO:0015035,GO:0047134,GO:0045454,GO:0006662	cytoplasm|cytosol|oxidoreductase activity, acting on a sulfur group of donors, disulfide as acceptor|protein disulfide oxidoreductase activity|protein-disulfide reductase activity|cell redox homeostasis|glycerol ether metabolic process
SAOUHSC_00873	896.626971857102	0.142042979127802	11.7387293913881	3.17642530495902	1.66740409392786	8.06895794071522e-32	4.9570805764092e-30	Up	290	285	288	284	364	531	protein_coding	hypothetical protein	GO:0005506,GO:0051536,GO:0016226,GO:0009399	iron ion binding|iron-sulfur cluster binding|iron-sulfur cluster assembly|nitrogen fixation
SAOUHSC_00876	562.082489379015	0.169205926794469	6.3039762011588	2.09459328205637	1.06667013560735	2.90105058646577e-10	3.26845007250261e-09	Up	229	251	269	142	258	275	protein_coding	hypothetical protein
SAOUHSC_00901	325.225896081996	0.253308059722634	4.97316826512882	2.39453181468977	1.25974360391396	6.58674417220927e-07	3.95690756913531e-06	Up	54	40	69	36	73	56	protein_coding	hypothetical protein	GO:0016021,GO:0005886	integral component of membrane|plasma membrane
SAOUHSC_00913	7.31375107177962	1.54129489291009	-3.78865506677655	0.0174644533295549	-5.83943470542062	0.000151465039935319	0.000605653091384675	Down	3	1	3	0	0	0	protein_coding	hypothetical protein	GO:0003677,GO:0003700	DNA binding|DNA-binding transcription factor activity
SAOUHSC_00914	35.8089215108348	0.804505693615152	-3.62838639735094	0.132213599444356	-2.9190575153046	0.000285198195602876	0.00107477468157751	Down	7	1	18	0	0	1	protein_coding	2-isopropylmalate synthase			ko00290,ko00620	Valine, leucine and isoleucine biosynthesis|Pyruvate metabolism
SAOUHSC_00916	19.9765911272913	1.0237972776417	-3.48706377731646	0.0841993903600984	-3.57004640217957	0.000488354883709639	0.00175312403677903	Down	4	1	10	0	0	0	protein_coding	hypothetical protein
SAOUHSC_00928	433.060220547728	0.248789682288266	-12.5993055493045	0.11386709255298	-3.13457722466426	2.13011694731738e-36	1.77837455909369e-34	Down	65	66	90	2	5	3	protein_coding	oligopeptide ABC transporter substrate-binding protein	GO:0043190,GO:0030288,GO:1904680,GO:0030420,GO:0015031,GO:0030435	ATP-binding cassette (ABC) transporter complex|outer membrane-bounded periplasmic space|peptide transmembrane transporter activity|establishment of competence for transformation|protein transport|sporulation resulting in formation of a cellular spore	ko02024	Quorum sensing
SAOUHSC_00929	74.8307814541292	0.480582479086374	-7.14390636434383	0.0925748276729116	-3.43323623093728	9.07152081757028e-13	1.40651770390518e-11	Down	19	14	34	0	1	1	protein_coding	oligopeptide ABC transporter ATP-binding protein	GO:0005886,GO:0005524,GO:0016887,GO:0006865,GO:0015833	plasma membrane|ATP binding|ATPase activity|amino acid transport|peptide transport	ko02024	Quorum sensing
SAOUHSC_00930	54.849908808839	0.513252779380754	-5.83946307918969	0.125249725310703	-2.99712065548541	5.23693201063314e-09	4.65886629142664e-08	Down	14	10	23	0	1	1	protein_coding	oligopeptide ABC transporter ATP-binding protein	GO:0005886,GO:0005524,GO:0016887,GO:0030420,GO:0015031,GO:0030435	plasma membrane|ATP binding|ATPase activity|establishment of competence for transformation|protein transport|sporulation resulting in formation of a cellular spore	ko02024	Quorum sensing
SAOUHSC_00931	11.8660909488835	1.46305841103033	-3.7889142581621	0.021442205644215	-5.5434028740768	0.00015130712032887	0.000605653091384675	Down	4	1	6	0	0	0	protein_coding	oligopeptide ABC transporter permease	GO:0016021,GO:0005886,GO:0015031,GO:0055085	integral component of membrane|plasma membrane|protein transport|transmembrane transport	ko02024	Quorum sensing
SAOUHSC_00932	147.327942036391	0.430788230209907	-4.9646546064209	0.227081995313048	-2.13871477150352	6.88234417418365e-07	4.11172708828293e-06	Down	43	16	74	3	3	5	protein_coding	oligopeptide ABC transporter permease	GO:0016021,GO:0005886,GO:0030420,GO:0015031,GO:0030435,GO:0055085	integral component of membrane|plasma membrane|establishment of competence for transformation|protein transport|sporulation resulting in formation of a cellular spore|transmembrane transport	ko02024	Quorum sensing
SAOUHSC_00936	19.7744556258978	0.862420069506041	-2.45989965837388	0.229813135441094	-2.12146683435268	0.0138975865372709	0.0316658794719063	Down	4	1	10	0	0	0	protein_coding	hypothetical protein	GO:0005737,GO:0030420	cytoplasm|establishment of competence for transformation
SAOUHSC_00957	477.208627474487	0.200756963172584	5.36013104500516	2.10830505822578	1.07608363080232	8.31616050444032e-08	5.99057933682692e-07	Up	62	59	64	32	70	68	protein_coding	hypothetical protein	GO:0016021,GO:0005886	integral component of membrane|plasma membrane
SAOUHSC_00961	261.282590570733	0.207650199866544	-5.84730479493246	0.431013807153502	-1.21419400934832	4.99601581335966e-09	4.49776876692992e-08	Down	124	98	114	14	23	24	protein_coding	hypothetical protein	GO:0003677,GO:0030420	DNA binding|establishment of competence for transformation	ko02024	Quorum sensing
SAOUHSC_00968	73.0427099456986	0.47110671977072	-4.74687791649731	0.212231972137774	-2.23628608439312	2.06580553949457e-06	1.15571526401964e-05	Down	8	5	15	1	0	0	protein_coding	hypothetical protein
SAOUHSC_00969	10.5665473103503	0.899899322191889	-2.51294235102416	0.208570190263234	-2.26139511839393	0.0119728898198548	0.0279453256297114	Down	8	5	13	0	0	1	protein_coding	hypothetical protein
SAOUHSC_00970	28.3336753925362	0.784486762472286	-3.79759273062815	0.126818645084008	-2.97916122643876	0.000146108124819797	0.000586768342298906	Down	12	2	24	0	0	1	protein_coding	ABC transporter ATP-binding protein	GO:0016021,GO:0005886,GO:0042895,GO:0005524,GO:0016887,GO:0015562,GO:0046677	integral component of membrane|plasma membrane|antibiotic transmembrane transporter activity|ATP binding|ATPase activity|efflux transmembrane transporter activity|response to antibiotic
SAOUHSC_00976	133.607117939651	0.338704027762473	-3.36358181295766	0.45399279041485	-1.13925870775736	0.000769380282943179	0.00261220250392387	Down	33	21	49	5	5	10	protein_coding	hypothetical protein	GO:0030288,GO:0005886,GO:0006811,GO:0055072	outer membrane-bounded periplasmic space|plasma membrane|ion transport|iron ion homeostasis
SAOUHSC_00978	6.02295962711518	1.44161955148696	-2.07131433831607	0.126214778674088	-2.98604724739172	0.0383294302042475	0.074730913020976	Down	6	1	11	0	0	0	protein_coding	hypothetical protein	GO:0016021,GO:0005886	integral component of membrane|plasma membrane
SAOUHSC_00979	76.4340481898471	0.526807883812412	-3.60379492866287	0.268220687531121	-1.89850758006279	0.000313604523288481	0.00117232643837807	Down	32	13	62	2	3	7	protein_coding	hypothetical protein
SAOUHSC_00991	20.7995103549866	0.853341224325585	-2.75979987745304	0.195460500176195	-2.35505100631938	0.00578367788042599	0.0151015679059078	Down	6	1	9	0	0	0	protein_coding	hypothetical protein	GO:0016021,GO:0005886,GO:0016747	integral component of membrane|plasma membrane|transferase activity, transferring acyl groups other than amino-acyl groups
SAOUHSC_00992	196.379541214528	0.254238840798911	-5.97760960726266	0.348748631938452	-1.51974053729889	2.26435573047567e-09	2.20740786180502e-08	Down	98	98	143	14	13	22	protein_coding	MarR family transcriptional regulator	GO:0003700,GO:0044212,GO:0045892	DNA-binding transcription factor activity|transcription regulatory region DNA binding|negative regulation of transcription, DNA-templated
SAOUHSC_00993	6.35190307310988	1.09576135520694	-1.97099534746999	0.223796513643781	-2.15974053305029	0.0487244079840196	0.092182842763491	Down	14	14	17	1	1	2	protein_coding	hypothetical protein
SAOUHSC_00999	4641.16042490405	0.155022693784476	8.78496544940427	2.57017930182614	1.3618690087702	1.56412605038716e-18	4.62981310914601e-17	Up	1593	1447	1514	996	1947	2147	protein_coding	quinol oxidase subunit IV	GO:0016021,GO:0005886,GO:0016682,GO:0042773	integral component of membrane|plasma membrane|oxidoreductase activity, acting on diphenols and related substances as donors, oxygen as acceptor|ATP synthesis coupled electron transport	ko00190	Oxidative phosphorylation
SAOUHSC_01000	12128.860090842	0.147485848491101	7.96526268322693	2.257558738816	1.17476352529023	1.64873162068199e-15	3.60286587714131e-14	Up	2140	1986	1873	1228	2269	2345	protein_coding	cytochrome c oxidase subunit III	GO:0016021,GO:0005886,GO:0004129,GO:0019646,GO:0042773	integral component of membrane|plasma membrane|cytochrome-c oxidase activity|aerobic electron transport chain|ATP synthesis coupled electron transport	ko00190	Oxidative phosphorylation
SAOUHSC_01003	6.45585017872282	1.47294499673154	-2.13913709598761	0.11259141380535	-3.1508312828578	0.0324245668436015	0.0650489153683096	Down	10	3	33	0	0	2	protein_coding	hypothetical protein
SAOUHSC_01005	5055.52754982308	0.112553910236206	14.1354747434065	3.01258710466031	1.59100295541554	2.29580502608787e-45	3.39779143861004e-43	Up	1320	1217	1338	1198	1623	2187	protein_coding	hypothetical protein
SAOUHSC_01010	78.7385656664862	0.35709971515754	-3.7142745502132	0.398771335886788	-1.32636638389804	0.000203787455078011	0.000785244915661543	Down	24	18	35	2	4	5	protein_coding	phosphoribosylaminoimidazole-succinocarboxamide synthase	GO:0005524,GO:0004639,GO:0006189,GO:0009236	ATP binding|phosphoribosylaminoimidazolesuccinocarboxamide synthase activity|'de novo' IMP biosynthetic process|cobalamin biosynthetic process	ko00230	Purine metabolism
SAOUHSC_01045	142.951487915338	0.305092320074527	-3.4105724456358	0.48614565753932	-1.04053946022128	0.000648266595568556	0.00226233229921888	Down	45	78	49	8	10	17	protein_coding	hypothetical protein
SAOUHSC_01079	76.3046771539139	0.446494867369787	-3.45893040795447	0.342839519741876	-1.54439467374096	0.00054232500992173	0.00192144747802519	Down	9	4	14	0	1	1	protein_coding	neurofilament protein	GO:0005618,GO:0005576,GO:0016020,GO:0015232,GO:0046872,GO:0009405	cell wall|extracellular region|membrane|heme transporter activity|metal ion binding|pathogenesis
SAOUHSC_01084	41.1850201875319	0.783648202073588	-3.31054103639431	0.165591493602813	-2.59429953106124	0.000931157977618117	0.00308044112301251	Down	9	1	21	0	1	0	protein_coding	hypothetical protein
SAOUHSC_01085	21.5799777501436	0.77581355376568	-2.09567091089446	0.324018951682588	-1.62584989690439	0.0361113940219027	0.071001629791857	Down	6	1	11	1	0	0	protein_coding	hypothetical protein	GO:0005886,GO:0020037,GO:0046872,GO:0015886	plasma membrane|heme binding|metal ion binding|heme transport
SAOUHSC_01109	4.88217534606976	1.80395633054777	-2.91401734032813	0.0261551702587847	-5.25676002841089	0.00356810086602244	0.00993818342153044	Down	8	1	19	0	0	0	protein_coding	hypothetical protein
SAOUHSC_01113	15.0668754631686	0.861478174616606	-3.10219849953921	0.156857204507875	-2.67247630068141	0.00192089107507463	0.00585619975696911	Down	8	3	13	0	0	0	protein_coding	hypothetical protein
SAOUHSC_01124	21.7150990756904	0.759619231405215	-1.99174176045579	0.350390278842336	-1.51296534523509	0.0463993992231721	0.0884522505097474	Down	6	2	13	0	1	1	protein_coding	superantigen-like protein
SAOUHSC_01125	11.1166710949652	1.00261933075879	-2.77720489247448	0.14514036308439	-2.7844793106728	0.00548286040028387	0.0143853291404708	Down	4	1	7	0	0	0	protein_coding	superantigen-like protein
SAOUHSC_01127	19.9296314802445	0.694032812025491	-2.64523993851257	0.280119959087429	-1.83588331300802	0.00816330095524847	0.0201820105621025	Down	7	3	10	0	0	1	protein_coding	superantigen-like protein
SAOUHSC_01134	11.9279411197302	0.996200778404855	-2.27875140451938	0.207316389210607	-2.27009392297337	0.0226818471263429	0.048332522410584	Down	15	3	33	1	1	2	protein_coding	hypothetical protein
SAOUHSC_01169	495.751349158912	0.316296146489653	3.31032104169944	2.06628862665874	1.04704178913315	0.000931890204596842	0.00308044112301251	Up	45	39	59	26	68	28	protein_coding	carbamoyl phosphate synthase small subunit	GO:0005524,GO:0004088,GO:0006207,GO:0044205,GO:0006526,GO:0006541	ATP binding|carbamoyl-phosphate synthase (glutamine-hydrolyzing) activity|'de novo' pyrimidine nucleobase biosynthetic process|'de novo' UMP biosynthetic process|arginine biosynthetic process|glutamine metabolic process	ko00240,ko00250	Pyrimidine metabolism|Alanine, aspartate and glutamate metabolism
SAOUHSC_01170	1650.00651960003	0.2556262567297	5.13805816596784	2.48530442063035	1.31342257582582	2.77591968237791e-07	1.79333223925049e-06	Up	49	44	52	35	76	38	protein_coding	carbamoyl phosphate synthase large subunit	GO:0005524,GO:0004088,GO:0046872,GO:0044205,GO:0006526	ATP binding|carbamoyl-phosphate synthase (glutamine-hydrolyzing) activity|metal ion binding|'de novo' UMP biosynthetic process|arginine biosynthetic process	ko00240,ko00250	Pyrimidine metabolism|Alanine, aspartate and glutamate metabolism
SAOUHSC_01171	377.164514711603	0.2595146654014	4.65834459762163	2.31162718210248	1.2089087395762	3.1876230258886e-06	1.73379717799655e-05	Up	56	52	52	33	77	45	protein_coding	orotidine 5'-phosphate decarboxylase	GO:0004590,GO:0006207,GO:0044205	orotidine-5'-phosphate decarboxylase activity|'de novo' pyrimidine nucleobase biosynthetic process|'de novo' UMP biosynthetic process	ko00240	Pyrimidine metabolism
SAOUHSC_01172	283.26426018658	0.289886075080349	3.88325891319529	2.18207801826671	1.12570268486696	0.000103065718800261	0.000428038240323533	Up	48	40	53	29	65	34	protein_coding	orotate phosphoribosyltransferase	GO:0000287,GO:0004588,GO:0044205	magnesium ion binding|orotate phosphoribosyltransferase activity|'de novo' UMP biosynthetic process	ko00240	Pyrimidine metabolism
SAOUHSC_01173	65.362332189151	0.424666871072893	2.5356100451722	2.10933696668144	1.07678958414428	0.0112251653799545	0.0264274320152798	Up	40	28	28	23	41	18	protein_coding	hypothetical protein
SAOUHSC_01180	296.27973386972	0.194390956152585	-6.86721531456958	0.39641279903811	-1.33492455110486	6.5467222705526e-12	9.18798608315486e-11	Down	71	63	83	9	11	15	protein_coding	hypothetical protein
SAOUHSC_01191	5192.82472010503	0.174003894227184	5.77600220662802	2.00700870903707	1.00504687701808	7.64963705197722e-09	6.55453111611522e-08	Up	2907	2727	3316	1412	2835	3654	protein_coding	50S ribosomal protein L28	GO:0005840,GO:0003735,GO:0006412	ribosome|structural constituent of ribosome|translation	ko03010	Ribosome
SAOUHSC_01201	1931.54119924879	0.185033518855718	9.37360535948533	3.32748274296019	1.73443118403039	7.00962992509382e-21	2.40245842485321e-19	Up	690	648	521	532	884	1310	protein_coding	acyl carrier protein	GO:0005737,GO:0000036,GO:0046677	cytoplasm|acyl carrier activity|response to antibiotic	ko00061,ko00998	Fatty acid biosynthesis|Biosynthesis of various secondary metabolites - part 2
SAOUHSC_01208	830.638499688112	0.204001507691924	6.61041665111119	2.5465339714389	1.34853496329848	3.83239845022896e-11	4.9321301794251e-10	Up	300	303	224	209	252	458	protein_coding	30S ribosomal protein S16	GO:0005840,GO:0003735,GO:0006412	ribosome|structural constituent of ribosome|translation	ko03010	Ribosome
SAOUHSC_01211	1913.08672635943	0.198906628094347	7.06977227283802	2.65042655686409	1.40622456418512	1.55188158429016e-12	2.33931779557814e-11	Up	516	562	375	342	537	817	protein_coding	50S ribosomal protein L19	GO:0005840,GO:0003735,GO:0006412	ribosome|structural constituent of ribosome|translation	ko03010	Ribosome
SAOUHSC_01221	15.1052955899632	0.889598304439795	-2.37428752169008	0.231300108277913	-2.11216215354806	0.0175828527918791	0.0389474558087995	Down	4	3	8	0	0	1	protein_coding	hypothetical protein	GO:0005737,GO:0003677,GO:0030420	cytoplasm|DNA binding|establishment of competence for transformation
SAOUHSC_01250	3885.20273559652	0.17019482408154	7.03929515135999	2.29429610559508	1.19805159994375	1.93214707748672e-12	2.87263510698483e-11	Up	1455	1642	1158	910	1448	1889	protein_coding	30S ribosomal protein S15	GO:0005840,GO:0019843,GO:0003735,GO:0006412	ribosome|rRNA binding|structural constituent of ribosome|translation	ko03010	Ribosome
SAOUHSC_01268	31.2376179993194	0.474919184601968	-2.15938843038144	0.491228104058431	-1.02553499259568	0.0308200447235716	0.0624844742340904	Down	19	24	26	3	5	6	protein_coding	hypothetical protein
SAOUHSC_01275	1567.12265773765	0.162589341577846	7.53543127908073	2.33784747665197	1.22518081017084	4.86723465797683e-14	8.61288915563725e-13	Up	204	182	173	114	214	238	protein_coding	hypothetical protein	GO:0016021,GO:0005886,GO:0015267,GO:0006071	integral component of membrane|plasma membrane|channel activity|glycerol metabolic process
SAOUHSC_01304	31.7174676006004	0.509491782378073	-2.14528584373664	0.468783758400246	-1.09300550823583	0.0319299996457133	0.0642546840830918	Down	33	29	46	8	5	7	protein_coding	hypothetical protein
SAOUHSC_01311	11.2599982247607	1.24669425341867	-3.17769257171046	0.0641853978192255	-3.96161106828263	0.00148452068530189	0.00466527282232266	Down	2	1	8	0	0	0	protein_coding	ABC transporter ATP-binding protein	GO:0005886,GO:0005524,GO:0016887	plasma membrane|ATP binding|ATPase activity
SAOUHSC_01312	49.6008752704577	0.497326754726169	-3.40953315652908	0.30871509671472	-1.69565205986788	0.000650741672007049	0.00226611217545984	Down	14	9	27	2	2	1	protein_coding	hypothetical protein	GO:0043190,GO:0055085	ATP-binding cassette (ABC) transporter complex|transmembrane transport
SAOUHSC_01313	127.653902899085	0.266029597334819	-5.5899861875806	0.356728460214771	-1.48710177458927	2.27087675297579e-08	1.77739776627144e-07	Down	27	24	32	3	4	5	protein_coding	histidine kinase	GO:0016021,GO:0005622,GO:0005886,GO:0005524,GO:0042802,GO:0004721,GO:0000155,GO:0046983	integral component of membrane|intracellular|plasma membrane|ATP binding|identical protein binding|phosphoprotein phosphatase activity|phosphorelay sensor kinase activity|protein dimerization activity	ko02020	Two-component system
SAOUHSC_01314	193.496093690247	0.230086700016151	-5.8708071346586	0.392076033000994	-1.35079464004487	4.33678548780414e-09	3.98886258426279e-08	Down	77	65	82	9	14	13	protein_coding	hypothetical protein	GO:0005737,GO:0003677,GO:0000160,GO:0006355	cytoplasm|DNA binding|phosphorelay signal transduction system|regulation of transcription, DNA-templated	ko02020	Two-component system
SAOUHSC_01334	281.421690149942	0.20969030514339	5.04091697431239	2.08064584418293	1.05703141854606	4.6330645347327e-07	2.85705646308517e-06	Up	120	115	147	97	93	145	protein_coding	hypothetical protein
SAOUHSC_01336	444.958713128769	0.249463463139493	-4.05668561543679	0.49586013802136	-1.01199484249503	4.97740084376953e-05	0.000220795873941602	Down	332	557	316	62	77	118	protein_coding	hypothetical protein	GO:0005737	cytoplasm
SAOUHSC_01346	797.021514200049	0.165069051321282	8.47176311350935	2.63613800686267	1.39842590016562	2.41706293295876e-17	6.1968164643415e-16	Up	42	39	47	30	53	66	protein_coding	glycine betaine transporter	GO:0016021,GO:0005886,GO:0022857,GO:0031460	integral component of membrane|plasma membrane|transmembrane transporter activity|glycine betaine transport
SAOUHSC_01350	1096.9756987104	0.160759850402128	8.31278976873782	2.52513906007063	1.33636283964663	9.3478037465265e-17	2.2884548119316e-15	Up	168	162	168	108	204	236	protein_coding	hypothetical protein	GO:0016021,GO:0005886,GO:0043772,GO:0008654	integral component of membrane|plasma membrane|acyl-phosphate glycerol-3-phosphate acyltransferase activity|phospholipid biosynthetic process	ko00561,ko00564	Glycerolipid metabolism|Glycerophospholipid metabolism
SAOUHSC_01356	53.4387574004158	0.544653422207553	-2.82380375461995	0.344363853393195	-1.53799437859629	0.00474574328493565	0.0126969105470423	Down	13	6	26	2	2	1	protein_coding	transcription antiterminator	GO:0003723,GO:0045893	RNA binding|positive regulation of transcription, DNA-templated
SAOUHSC_01357	7.15689595106495	1.42374011629543	-2.70461224593275	0.0693161360926849	-3.85066495355835	0.0068384161814563	0.0173816417539592	Down	7	6	25	0	0	1	protein_coding	hypothetical protein
SAOUHSC_01366	38.698083448122	0.634181165035345	-2.5401704535896	0.3273876357019	-1.61092825764581	0.0110798455020835	0.0261799542487545	Down	6	1	12	0	1	0	protein_coding	anthranilate synthase component I	GO:0004049,GO:0046872,GO:0000162	anthranilate synthase activity|metal ion binding|tryptophan biosynthetic process	ko00400,ko00405,ko02024,ko02025	Phenylalanine, tyrosine and tryptophan biosynthesis|Phenazine biosynthesis|Quorum sensing|Biofilm formation - Pseudomonas aeruginosa
SAOUHSC_01367	19.9305235032157	0.803342381278914	-2.70810116252851	0.221360170186706	-2.17553243664985	0.00676693922676608	0.0172538403463981	Down	8	2	17	0	0	1	protein_coding	anthranilate synthase component II	GO:0004049,GO:0006541,GO:0000162	anthranilate synthase activity|glutamine metabolic process|tryptophan biosynthetic process	ko00400,ko00405,ko02024,ko02025	Phenylalanine, tyrosine and tryptophan biosynthesis|Phenazine biosynthesis|Quorum sensing|Biofilm formation - Pseudomonas aeruginosa
SAOUHSC_01368	35.3762691027275	0.586375147605814	-3.02771611391465	0.292117869084953	-1.77537748320521	0.00246409450738571	0.00718915028319702	Down	9	3	14	0	1	1	protein_coding	anthranilate phosphoribosyltransferase	GO:0004048,GO:0000287,GO:0000162	anthranilate phosphoribosyltransferase activity|magnesium ion binding|tryptophan biosynthetic process	ko00400	Phenylalanine, tyrosine and tryptophan biosynthesis
SAOUHSC_01369	31.4464019715937	0.58637253046238	-3.57726899136824	0.233644621100641	-2.0976122706132	0.000347202830176487	0.00128028586076403	Down	9	5	17	0	1	1	protein_coding	indole-3-glycerol-phosphate synthase	GO:0004425,GO:0000162	indole-3-glycerol-phosphate synthase activity|tryptophan biosynthetic process	ko00400	Phenylalanine, tyrosine and tryptophan biosynthesis
SAOUHSC_01370	23.9109331695799	0.729290891113928	-2.73696949895609	0.250685955075351	-1.99604692484533	0.00620080419573707	0.0160109583357017	Down	9	4	16	0	1	0	protein_coding	N-(5'-phosphoribosyl)anthranilate isomerase	GO:0004640,GO:0000162	phosphoribosylanthranilate isomerase activity|tryptophan biosynthetic process	ko00400	Phenylalanine, tyrosine and tryptophan biosynthesis
SAOUHSC_01371	66.5478453558933	0.505996449533579	-3.17117136369911	0.32882651687898	-1.60460145089431	0.00151825550359712	0.00475788250212918	Down	10	5	24	1	2	2	protein_coding	tryptophan synthase subunit beta	GO:0005737,GO:0004834,GO:0000162	cytoplasm|tryptophan synthase activity|tryptophan biosynthetic process	ko00260,ko00400	Glycine, serine and threonine metabolism|Phenylalanine, tyrosine and tryptophan biosynthesis
SAOUHSC_01379	46.2249867788724	0.58142442834148	-2.77185427733526	0.327229838411245	-1.61162378864554	0.00557379824436468	0.0146003918613447	Down	9	5	26	1	1	3	protein_coding	oligopeptide transporter permease			ko02024	Quorum sensing
SAOUHSC_01386	50.3565362793454	0.58428569811551	-2.20217206187718	0.409888199024011	-1.28669764054438	0.0276531567410879	0.0570194497950923	Down	12	3	22	1	2	2	protein_coding	phosphate ABC transporter permease	GO:0005887,GO:0005315,GO:0035435	integral component of plasma membrane|inorganic phosphate transmembrane transporter activity|phosphate ion transmembrane transport	ko02010	ABC transporters
SAOUHSC_01400	178.971614534305	0.271837381808834	-3.69623580041748	0.498347825143842	-1.00477506253357	0.000218819748050348	0.000840185259023507	Down	35	27	45	5	9	7	protein_coding	alanine racemase	GO:0008784,GO:0030170,GO:0030632	alanine racemase activity|pyridoxal phosphate binding|D-alanine biosynthetic process	ko00473,ko01502	D-Alanine metabolism|Vancomycin resistance
SAOUHSC_01402	10.2856009916761	1.47214439155809	-3.02039133383237	0.0458653302360677	-4.44645216241198	0.00252448277271284	0.00733903206067233	Down	3	1	19	0	0	0	protein_coding	hypothetical protein	GO:0016021,GO:0005886	integral component of membrane|plasma membrane
SAOUHSC_01403	3054.69475080299	0.151318207079124	13.9503353403525	4.31972578033528	2.11093973185468	3.1312963851127e-44	4.24812542913622e-42	Up	897	826	1077	1124	1674	2457	protein_coding	cold shock protein	GO:0005737,GO:0003677,GO:0006355	cytoplasm|DNA binding|regulation of transcription, DNA-templated
SAOUHSC_01412	385.293508031874	0.173902519459816	-6.25908029503235	0.470259882438618	-1.08846983280741	3.87254457079856e-10	4.25979902787842e-09	Down	44	44	47	7	9	9	protein_coding	hypothetical protein
SAOUHSC_01419	1257.44764157053	0.15001993232622	-8.24130726649472	0.424442092238127	-1.23636035839912	1.70339152407101e-16	4.04835241049286e-15	Down	216	203	216	31	32	50	protein_coding	hypothetical protein	GO:0016021,GO:0005622,GO:0005886,GO:0005524,GO:0000155,GO:0009405	integral component of membrane|intracellular|plasma membrane|ATP binding|phosphorelay sensor kinase activity|pathogenesis	ko02020	Two-component system
SAOUHSC_01422	22.8177504200845	0.952980718950042	-3.24856977512325	0.116967176469084	-3.09582435985633	0.00115986758287849	0.00374799031599251	Down	27	8	65	0	1	5	protein_coding	hypothetical protein
SAOUHSC_01466	1998.34047682986	0.128977216300895	8.83117523622532	2.20231433506078	1.13902039863374	1.03581560512995e-18	3.09414276174599e-17	Up	316	294	288	214	301	322	protein_coding	Holliday junction-specific endonuclease	GO:0005737,GO:0008821,GO:0000287,GO:0003676,GO:0007059,GO:0006310,GO:0006281	cytoplasm|crossover junction endodeoxyribonuclease activity|magnesium ion binding|nucleic acid binding|chromosome segregation|DNA recombination|DNA repair
SAOUHSC_01467	9178.39881559755	0.136694508077233	8.29550717243162	2.19458822926556	1.1339502721867	1.08122902264749e-16	2.60776422054831e-15	Up	454	437	392	281	456	464	protein_coding	penicillin-binding protein 2	GO:0016021,GO:0005886,GO:0008144,GO:0008658,GO:0008955,GO:0009002,GO:0071555,GO:0009252,GO:0008360,GO:0046677	integral component of membrane|plasma membrane|drug binding|penicillin binding|peptidoglycan glycosyltransferase activity|serine-type D-Ala-D-Ala carboxypeptidase activity|cell wall organization|peptidoglycan biosynthetic process|regulation of cell shape|response to antibiotic	ko00550,ko01501	Peptidoglycan biosynthesis|beta-Lactam resistance
SAOUHSC_01484	4.49846918003434	2.12498231013331	-2.41819333370452	0.0283871523586037	-5.13861805660441	0.0155977869755936	0.0350977155442521	Down	3	0	20	0	0	0	protein_coding	hypothetical protein
SAOUHSC_01485	212.883015191085	0.232422486199184	8.64216195873396	4.02400687109669	2.00863276858495	5.51591620904308e-18	1.53502762193541e-16	Up	36	26	33	35	53	78	protein_coding	nucleoside diphosphate kinase	GO:0005737,GO:0005524,GO:0046872,GO:0004550,GO:0006241,GO:0006183,GO:0006163,GO:0006220,GO:0006228	cytoplasm|ATP binding|metal ion binding|nucleoside diphosphate kinase activity|CTP biosynthetic process|GTP biosynthetic process|purine nucleotide metabolic process|pyrimidine nucleotide metabolic process|UTP biosynthetic process	ko00230,ko00240,ko00983,ko04016	Purine metabolism|Pyrimidine metabolism|Drug metabolism - other enzymes|MAPK signaling pathway - plant
SAOUHSC_01490	58313.1210700611	0.125574224376254	9.31755598008786	2.25018694515138	1.17004486528186	1.19050926887049e-20	3.9154527065074e-19	Up	23179	19402	21687	13844	21984	26467	protein_coding	DNA-binding protein HU	GO:0003677,GO:0030261	DNA binding|chromosome condensation
SAOUHSC_01501	15733.1651386087	0.152055834351762	-6.75448228720546	0.490709654162061	-1.02705843979522	1.43346178149577e-11	1.9528667617365e-10	Down	2417	2377	2261	359	594	506	protein_coding	elastin binding protein	GO:0016021,GO:0005886	integral component of membrane|plasma membrane
SAOUHSC_01504	271.176594207408	0.194665852860091	7.28292088758476	2.67165923375441	1.41773600589426	3.26668815303841e-13	5.21389050308484e-12	Up	103	115	102	83	136	147	protein_coding	ferredoxin	GO:0051539,GO:0009055,GO:0005506	4 iron, 4 sulfur cluster binding|electron transfer activity|iron ion binding
SAOUHSC_01588	660.196840119734	0.156608943458912	-6.49095485861019	0.4942998649941	-1.01654158244643	8.52940354832803e-11	1.0324066153664e-09	Down	272	261	261	46	57	61	protein_coding	hypothetical protein	GO:0005737,GO:0051301,GO:0051304,GO:0006260	cytoplasm|cell division|chromosome separation|DNA replication
SAOUHSC_01591	950.241625170401	0.165093959524589	-6.39540029915136	0.481016418003332	-1.05584195813164	1.60127297130294e-10	1.84231264825526e-09	Down	254	248	201	33	53	58	protein_coding	integrase/recombinase XerD	GO:0005737,GO:0003677,GO:0009037,GO:0007049,GO:0051301,GO:0007059,GO:0006313	cytoplasm|DNA binding|tyrosine-based site-specific recombinase activity|cell cycle|cell division|chromosome segregation|transposition, DNA-mediated
SAOUHSC_01595	27.7475785485338	0.524253636893703	-2.59028137347925	0.390132358608367	-1.35796443062451	0.00958975132546158	0.0231805718750578	Down	24	22	32	3	3	7	protein_coding	hypothetical protein
SAOUHSC_01627	51.4396665543318	0.447714490202778	-3.17743541115687	0.373043590242537	-1.42258387525835	0.00148583781226922	0.00466527282232266	Down	18	16	29	2	1	5	protein_coding	hypothetical protein
SAOUHSC_01632	1987.34392381229	0.160894062531794	7.04675897945949	2.19433178625647	1.13378167988764	1.8313311966675e-12	2.73523595245385e-11	Up	153	140	118	86	147	153	protein_coding	glycine dehydrogenase subunit 2	GO:0004375,GO:0019464	glycine dehydrogenase (decarboxylating) activity|glycine decarboxylation via glycine cleavage system	ko00260,ko00630	Glycine, serine and threonine metabolism|Glyoxylate and dicarboxylate metabolism
SAOUHSC_01633	1190.83751910647	0.171805435356927	6.50501034694788	2.16985123465404	1.1175961346587	7.7688032602816e-11	9.54536732659505e-10	Up	94	99	77	56	99	96	protein_coding	glycine dehydrogenase subunit 1	GO:0004375,GO:0019464,GO:0009116	glycine dehydrogenase (decarboxylating) activity|glycine decarboxylation via glycine cleavage system|nucleoside metabolic process	ko00260,ko00630	Glycine, serine and threonine metabolism|Glyoxylate and dicarboxylate metabolism
SAOUHSC_01637	5.87966148993945	1.82978296516817	-1.99109138997986	0.080032783277499	-3.64326510747815	0.0464708408619191	0.0885366049423105	Down	3	0	8	0	0	0	protein_coding	competence protein ComGF
SAOUHSC_01639	6.60069406341098	1.60815429403237	-2.36746628787371	0.0714337130445429	-3.80725107682099	0.0179103516614555	0.0395045619182794	Down	3	0	9	0	0	0	protein_coding	hypothetical protein
SAOUHSC_01640	6.63997988930357	1.64760403010454	-2.84830361460173	0.0386636991868013	-4.69287651437913	0.00439529707874748	0.0119060626359416	Down	6	1	13	0	0	0	protein_coding	hypothetical protein	GO:0009986,GO:0016021,GO:0005886,GO:0015627,GO:0008565,GO:0030420,GO:0015628	cell surface|integral component of membrane|plasma membrane|type II protein secretion system complex|protein transporter activity|establishment of competence for transformation|protein secretion by the type II secretion system
SAOUHSC_01641	11.7554454668644	1.3692428200263	-3.4043142040541	0.0395183690942547	-4.66133278101463	0.000663304071548185	0.00230247127607771	Down	3	1	7	0	0	0	protein_coding	hypothetical protein	GO:0016021,GO:0005886,GO:0030420,GO:0009306	integral component of membrane|plasma membrane|establishment of competence for transformation|protein secretion
SAOUHSC_01668	2013.82105304299	0.137341447643357	-7.39427157877803	0.494643161602306	-1.01553996289751	1.42185546470396e-13	2.41122989222713e-12	Down	506	480	475	85	92	128	protein_coding	GTP-binding protein Era	GO:0005829,GO:0005886,GO:0005525,GO:0003924,GO:0043024,GO:0019843,GO:0070181,GO:0000028	cytosol|plasma membrane|GTP binding|GTPase activity|ribosomal small subunit binding|rRNA binding|small ribosomal subunit rRNA binding|ribosomal small subunit assembly
SAOUHSC_01670	810.223344395646	0.168242649767319	-6.4138843227362	0.473327649946622	-1.07908889375821	1.41857864382497e-10	1.64960430867646e-09	Down	479	434	412	77	88	95	protein_coding	cytidine deaminase	GO:0005829,GO:0004126,GO:0008270,GO:0009972	cytosol|cytidine deaminase activity|zinc ion binding|cytidine deamination	ko00240,ko00983	Pyrimidine metabolism|Drug metabolism - other enzymes
SAOUHSC_01671	124.379528847631	0.360311107865441	-2.88741357439246	0.486203713057401	-1.04036718385506	0.00388423299375435	0.0107178496844612	Down	98	71	66	19	9	18	protein_coding	diacylglycerol kinase	GO:0016021,GO:0005886,GO:0005524,GO:0009038,GO:0008654	integral component of membrane|plasma membrane|ATP binding|undecaprenol kinase activity|phospholipid biosynthetic process	ko00550	Peptidoglycan biosynthesis
SAOUHSC_01672	1846.78824690796	0.162305238526427	-6.27133353520181	0.493844830992847	-1.01787028530971	3.57968874338009e-10	3.96444440423319e-09	Down	884	876	818	165	159	204	protein_coding	hypothetical protein	GO:0005737,GO:0004521,GO:0004222,GO:0008270,GO:0006364	cytoplasm|endoribonuclease activity|metalloendopeptidase activity|zinc ion binding|rRNA processing
SAOUHSC_01678	2581.04490973355	0.139863946951033	8.02657714563862	2.17743365287217	1.12262876009598	1.00229814569106e-15	2.26630747386813e-14	Up	1381	1409	1707	930	1572	1690	protein_coding	30S ribosomal protein S21	GO:0005840,GO:0003735,GO:0006412	ribosome|structural constituent of ribosome|translation	ko03010	Ribosome
SAOUHSC_01689	1068.91735733941	0.178185154928123	7.11472722633832	2.40783873877865	1.26773877309643	1.12134385385816e-12	1.72221490007649e-11	Up	479	410	323	301	413	540	protein_coding	30S ribosomal protein S20	GO:0005840,GO:0019843,GO:0003735,GO:0006412	ribosome|rRNA binding|structural constituent of ribosome|translation	ko03010	Ribosome
SAOUHSC_01690	67.454016333285	0.420679027636987	-2.55700274574299	0.474448227285559	-1.07567742874427	0.010557838415694	0.0251495817002612	Down	12	9	24	2	2	4	protein_coding	DNA polymerase III subunit delta	GO:0009360,GO:0003677,GO:0003887,GO:0006260	DNA polymerase III complex|DNA binding|DNA-directed DNA polymerase activity|DNA replication	ko03030,ko03430,ko03440	DNA replication|Mismatch repair|Homologous recombination
SAOUHSC_01691	63.4714979836071	0.547098888128239	-3.77205610902436	0.239203813804871	-2.06368770320456	0.000161907834508711	0.000641328356642778	Down	6	2	14	0	0	0	protein_coding	DNA internalization-related competence protein ComEC/Rec2	GO:0016021,GO:0005886,GO:0030420	integral component of membrane|plasma membrane|establishment of competence for transformation
SAOUHSC_01693	53.4073611238189	0.52792518559832	-2.23395363177655	0.441547213330899	-1.17936038567368	0.0254861241446247	0.0533308613206286	Down	12	10	31	1	5	3	protein_coding	hypothetical protein	GO:0016021,GO:0005886,GO:0003677,GO:0006281,GO:0030420	integral component of membrane|plasma membrane|DNA binding|DNA repair|establishment of competence for transformation
SAOUHSC_01705	17.2208147228073	0.926464794714869	-3.05818415372414	0.140311002329888	-2.8332999541803	0.00222682684911145	0.00658542072725422	Down	8	2	11	0	0	0	protein_coding	enterotoxin family protein	GO:0005576,GO:0046872,GO:0090729	extracellular region|metal ion binding|toxin activity	ko05150	Staphylococcus aureus infection
SAOUHSC_01755	3600.03028165962	0.138691415570926	8.63025741809844	2.29253318612668	1.19694261805756	6.12140484267808e-18	1.68909272608134e-16	Up	1329	1298	1116	832	1283	1588	protein_coding	50S ribosomal protein L27	GO:0005840,GO:0003735,GO:0006412	ribosome|structural constituent of ribosome|translation	ko03010	Ribosome
SAOUHSC_01756	1803.29997928381	0.168035645514221	7.65003844474486	2.43762997926023	1.28547914827131	2.00919235364687e-14	3.82569023594983e-13	Up	590	565	437	397	516	764	protein_coding	hypothetical protein
SAOUHSC_01757	3400.89466070624	0.168570174125424	7.40775530097234	2.37631584187491	1.24872660096344	1.28455037046897e-13	2.18978848494605e-12	Up	1174	1153	847	798	993	1458	protein_coding	50S ribosomal protein L21	GO:0005840,GO:0019843,GO:0003735,GO:0006412	ribosome|rRNA binding|structural constituent of ribosome|translation	ko03010	Ribosome
SAOUHSC_01760	608.413751720194	0.172434909550408	14.6280882833966	5.74534321882072	2.52239308004288	1.85938582299457e-48	3.18640012614228e-46	Up	263	215	257	511	544	714	protein_coding	hypothetical protein
SAOUHSC_01761	2786.04262199642	0.161862085395147	12.7754898280205	4.19266460517211	2.06786742550787	2.24728452500014e-37	2.15210541570602e-35	Up	393	326	387	598	604	718	protein_coding	hypothetical protein
SAOUHSC_01761a	118.464676718983	0.389303366798197	9.59750809665121	13.3275733301025	3.73634221489927	8.19005017513375e-22	2.99627004159949e-20	Up	10	7	25	51	87	96	protein_coding	membrane protein
SAOUHSC_01763	64.1226394535765	0.641680205761267	-4.45012556184696	0.13816293243079	-2.85555748618943	8.5820099284374e-06	4.41856137529311e-05	Down	22	6	57	1	1	2	protein_coding	hypothetical protein	GO:0046872,GO:0008237	metal ion binding|metallopeptidase activity
SAOUHSC_01764	17.3029129977623	0.856574477947519	-2.33085161515824	0.250598901298245	-1.9965480054273	0.0197611853592161	0.0428663687738891	Down	5	1	12	0	0	0	protein_coding	hypothetical protein	GO:0016021,GO:0005886,GO:0004190,GO:0008168	integral component of membrane|plasma membrane|aspartic-type endopeptidase activity|methyltransferase activity
SAOUHSC_01788	15239.4030012206	0.154767163580568	-8.31578132585758	0.409799494893579	-1.28700988875923	9.11497514223986e-17	2.24836053508583e-15	Down	1806	1753	1896	291	270	365	protein_coding	threonyl-tRNA synthetase	GO:0005737,GO:0005524,GO:0046872,GO:0004829,GO:0000049,GO:0006435	cytoplasm|ATP binding|metal ion binding|threonine-tRNA ligase activity|tRNA binding|threonyl-tRNA aminoacylation	ko00970	Aminoacyl-tRNA biosynthesis
SAOUHSC_01798	87.8205914972711	0.383872813631626	-3.25823489484785	0.420230331885162	-1.25074779655799	0.00112107568701822	0.00363930452336124	Down	12	9	19	1	3	3	protein_coding	hypothetical protein
SAOUHSC_01823	100.685445117874	0.398046257697939	-2.71745072292129	0.472481225684973	-1.08167109073738	0.00657869508335693	0.0168410519285303	Down	23	18	46	4	4	9	protein_coding	hypothetical protein
SAOUHSC_01825	238.180617904605	0.239159393344882	-4.64670396871846	0.462875817591672	-1.11130290221196	3.37280632430315e-06	1.82422880264636e-05	Down	35	53	50	5	9	12	protein_coding	hypothetical protein	GO:0031071,GO:0051536,GO:0046872	cysteine desulfurase activity|iron-sulfur cluster binding|metal ion binding	ko00730,ko04122	Thiamine metabolism|Sulfur relay system
SAOUHSC_01838	2485.66198919608	0.132320225319771	11.051603851669	2.75556987631884	1.4623507117977	2.15333017945994e-28	1.0786527791264e-26	Up	184	166	155	155	192	245	protein_coding	hypothetical protein	GO:0016021,GO:0005886,GO:0004252	integral component of membrane|plasma membrane|serine-type endopeptidase activity
SAOUHSC_01843	193.052808266161	0.275492492383098	-6.56288043123177	0.285581754013437	-1.8080242872123	5.27781681939448e-11	6.60331396208387e-10	Down	18	13	23	1	1	2	protein_coding	hypothetical protein	GO:0005618,GO:0005576,GO:0016020,GO:0020037	cell wall|extracellular region|membrane|heme binding
SAOUHSC_01854	4020.8413176276	0.120282188087774	-9.255030015764	0.462262660792877	-1.11321526111412	2.14170225894876e-20	6.83664956385998e-19	Down	607	566	596	87	127	132	protein_coding	hypothetical protein
SAOUHSC_01873	2137.59095868391	0.185172920798325	-12.4546518392138	0.202183299763441	-2.30626425859346	1.31925942562899e-35	9.98955509266974e-34	Down	74	76	114	4	8	9	protein_coding	hypothetical protein
SAOUHSC_01879	947.686808230208	0.157506939616458	-10.2516373081856	0.326531930787773	-1.61470401847022	1.16355617055297e-24	4.98491959384273e-23	Down	653	555	526	63	79	97	protein_coding	virulence factor regulator protein	GO:0003677,GO:0003700,GO:0009405	DNA binding|DNA-binding transcription factor activity|pathogenesis	ko02024	Quorum sensing
SAOUHSC_01888	355.927592513446	0.217914925726576	-5.12803596649974	0.460899600804452	-1.117475576763	2.92780517054966e-07	1.87287497746752e-06	Down	137	94	146	16	23	34	protein_coding	riboflavin synthase subunit alpha	GO:0004746,GO:0009231	riboflavin synthase activity|riboflavin biosynthetic process	ko00740	Riboflavin metabolism
SAOUHSC_01891	3.78940140084622	2.06782867174576	-2.36547438234164	0.0336932697188687	-4.89139575008615	0.0180069890293617	0.039668982597836	Down	0	0	11	0	0	0	protein_coding	arsenate operon regulator	GO:0005622,GO:0003677,GO:0003700,GO:0046685	intracellular|DNA binding|DNA-binding transcription factor activity|response to arsenic-containing substance
SAOUHSC_01897	9.35413106757062	0.923730155665827	-2.23870824334291	0.238496117519136	-2.06796231411352	0.0251749058222297	0.052747421722767	Down	6	3	5	0	0	1	protein_coding	hypothetical protein	GO:0003677,GO:0003700,GO:0016987,GO:0006352	DNA binding|DNA-binding transcription factor activity|sigma factor activity|DNA-templated transcription, initiation
SAOUHSC_01900	20.627611666214	0.778861649588444	-2.22297034155164	0.301162418015406	-1.7313863472071	0.0262177999267585	0.0546162230080139	Down	6	2	15	0	1	1	protein_coding	hypothetical protein
SAOUHSC_01904	21.4301936535623	0.675100747910891	-2.25902164333703	0.347463369684786	-1.52506720096372	0.0238820386014201	0.050362640988487	Down	9	8	26	1	2	2	protein_coding	hypothetical protein	GO:0005887,GO:0015103	integral component of plasma membrane|inorganic anion transmembrane transporter activity
SAOUHSC_01918	10345.6168018521	0.135686281221727	-7.69686350757145	0.484860359384736	-1.04435878641359	1.39446712197298e-14	2.7150877140548e-13	Down	3568	3254	3647	533	834	771	protein_coding	hypothetical protein	GO:0005737,GO:0005886,GO:0004519,GO:0046872,GO:0004518,GO:0003676,GO:0006401	cytoplasm|plasma membrane|endonuclease activity|metal ion binding|nuclease activity|nucleic acid binding|RNA catabolic process
SAOUHSC_01919	7905.25132432274	0.134185774495596	-7.75888355714318	0.485946097706606	-1.04113179933641	8.56802704880747e-15	1.71150282643663e-13	Down	1795	1616	1814	269	412	387	protein_coding	hypothetical protein
SAOUHSC_01920	23.2390182464941	0.568792930489071	-2.35973781135168	0.394418141257612	-1.34220218490459	0.0182878551362435	0.0402332812997357	Down	8	7	9	1	1	1	protein_coding	hypothetical protein
SAOUHSC_01923	3.44469958380436	2.19945729282761	-2.16122886670844	0.0370718881724167	-4.75353059235143	0.0306776646020575	0.0623122120675603	Down	1	0	4	0	0	0	protein_coding	hypothetical protein
SAOUHSC_01925	16.4121895269336	1.10607900435612	-2.7364443781189	0.122705883217678	-3.02672367322566	0.00621070934441447	0.0160111398459331	Down	24	2	55	0	0	3	protein_coding	hypothetical protein
SAOUHSC_01937	2.51123886558146	2.11723565306655	-2.02973095495837	0.0508566857102745	-4.29741874397068	0.0423838945919273	0.0818516967920019	Down	11	1	11	0	0	0	protein_coding	hypothetical protein
SAOUHSC_01955	380.1907823179	0.218020766191927	5.13232804932597	2.17189460218785	1.11895409366237	2.86180138232643e-07	1.83425694898718e-06	Up	49	38	41	31	30	58	protein_coding	leukotoxin LukE	GO:0005576,GO:0090729,GO:0044179	extracellular region|toxin activity|hemolysis in other organism	ko05150	Staphylococcus aureus infection
SAOUHSC_01984	9.58327433989552	0.989267289721412	-2.32538212708828	0.203003361991481	-2.30042447443123	0.0200515363129138	0.0433517943126475	Down	8	5	6	0	0	1	protein_coding	hypothetical protein
SAOUHSC_01986	275.3941157777	0.196683334803121	-5.10508213708178	0.498586394788044	-1.00408457916509	3.30650864288295e-07	2.10273284008337e-06	Down	423	376	373	69	81	95	protein_coding	hypothetical protein
SAOUHSC_01990	1392.63834007212	0.15054297411918	-8.55012761833856	0.409756391796752	-1.28716164076323	1.22952489537336e-17	3.22849440269004e-16	Down	466	390	469	54	89	87	protein_coding	amino acid ABC transporter ATP-binding protein	GO:0005886,GO:0015424,GO:0005524	plasma membrane|amino acid-transporting ATPase activity|ATP binding	ko02010	ABC transporters
SAOUHSC_01991	947.130514823204	0.178231266071359	-7.63491179055519	0.389371718634116	-1.3607799947738	2.25975089933979e-14	4.25303406257245e-13	Down	161	126	169	19	29	25	protein_coding	ABC transporter permease	GO:0043190,GO:0005886,GO:0022857,GO:0006865	ATP-binding cassette (ABC) transporter complex|plasma membrane|transmembrane transporter activity|amino acid transport	ko02010	ABC transporters
SAOUHSC_02012	3916.18862183416	0.148935598117158	12.6116658393327	3.67648218731479	1.87832599503474	1.82102739746566e-36	1.56033294898636e-34	Up	357	301	352	465	492	588	protein_coding	glycosyltransferase	GO:0016021,GO:0005886,GO:0008955,GO:0071555,GO:0009252,GO:0008360	integral component of membrane|plasma membrane|peptidoglycan glycosyltransferase activity|cell wall organization|peptidoglycan biosynthetic process|regulation of cell shape	ko00550	Peptidoglycan biosynthesis
SAOUHSC_02080	281.300013590002	0.195151836608923	6.61364517692764	2.4464079548605	1.29066500295718	3.74969904179291e-11	4.86415142632578e-10	Up	33	30	37	22	35	48	protein_coding	bacteriophage L54a antirepressor
SAOUHSC_02098	955.428885259929	0.169162290677513	9.38798310028092	3.00651618720883	1.5880927260853	6.11601417510259e-21	2.14126259721871e-19	Up	128	115	126	127	179	156	protein_coding	DNA-binding response regulator VraR			ko02020	Two-component system
SAOUHSC_02099	897.666480261915	0.166791069065828	8.53808055964529	2.68342503354694	1.4240755843134	1.36469767225846e-17	3.55476449669884e-16	Up	78	74	75	76	87	89	protein_coding	histidine kinase	GO:0016021,GO:0005622,GO:0005886,GO:0005524,GO:0000155,GO:0046983	integral component of membrane|intracellular|plasma membrane|ATP binding|phosphorelay sensor kinase activity|protein dimerization activity	ko02020	Two-component system
SAOUHSC_02100	266.462345518262	0.217724955199536	8.28268664279859	3.49029161288164	1.80334757823512	1.20427004215666e-16	2.88316415975154e-15	Up	26	24	31	37	37	44	protein_coding	hypothetical protein
SAOUHSC_02101	334.77691752842	0.200982233597246	11.1332478405859	4.71606962729417	2.23758501819267	8.64278999752101e-29	4.46681337014737e-27	Up	49	48	50	88	95	104	protein_coding	hypothetical protein
SAOUHSC_02104	6.08444343156961	1.65409470393243	-3.37000166475196	0.0209878485403598	-5.5743019059097	0.000751677295618477	0.00256010593570477	Down	2	2	9	0	0	0	protein_coding	hypothetical protein
SAOUHSC_02112	432.102764782128	0.221124404374074	7.69588187454774	3.25294695216421	1.7017472956426	1.40521585880985e-14	2.7150877140548e-13	Up	59	50	78	79	81	89	protein_coding	hypothetical protein
SAOUHSC_02113	746.874348711038	0.16039666695953	15.0564559347828	5.33321447889316	2.4150053481622	3.13129078127541e-51	5.66415710212929e-49	Up	29	26	29	47	73	69	protein_coding	RNA methyltransferase	GO:0051539,GO:0046872,GO:0003723,GO:0008173,GO:0006396	4 iron, 4 sulfur cluster binding|metal ion binding|RNA binding|RNA methyltransferase activity|RNA processing
SAOUHSC_02118	250.177987948173	0.225373854964841	4.79915750597706	2.11638871142091	1.0816046277055	1.59334455921673e-06	9.06980749092601e-06	Up	78	99	81	54	67	116	protein_coding	aspartyl/glutamyl-tRNA amidotransferase subunit C	GO:0005524,GO:0050567,GO:0006450,GO:0006412	ATP binding|glutaminyl-tRNA synthase (glutamine-hydrolyzing) activity|regulation of translational fidelity|translation	ko00970	Aminoacyl-tRNA biosynthesis
SAOUHSC_02141	3.3234080406187	2.0366342180217	-2.30877845054927	0.0384163111986644	-4.70213719421976	0.0209558784199307	0.0450675958621495	Down	3	1	15	0	0	0	protein_coding	hypothetical protein
SAOUHSC_02156	6.295980575345	1.23348460908777	-2.0602352859249	0.171791609891672	-2.5412685162879	0.0393760531347962	0.0766338487787785	Down	6	4	19	0	1	0	protein_coding	hypothetical protein
SAOUHSC_02157	355.298010422109	0.204887881991443	9.86365558498309	4.05849124548706	2.02094350150025	5.9830557931757e-23	2.37571093446099e-21	Up	221	195	281	256	403	567	protein_coding	hypothetical protein
SAOUHSC_02174	37.1062159898962	0.533734235822578	2.46100389136303	2.48547575668897	1.31352203131304	0.0138548863339703	0.0316357667485213	Up	13	6	21	9	10	25	protein_coding	phage phi LC3 family holin
SAOUHSC_02175	10.8035486707147	0.878342950890528	2.92758422206764	5.9439540561377	2.57142296459144	0.00341606526096045	0.00960510232270054	Up	3	3	8	4	18	14	protein_coding	hypothetical protein
SAOUHSC_02176	2182.70325999715	0.17670204604612	16.8812715472853	7.90603982400877	2.98295522226545	6.17992706742643e-64	1.82925841195822e-61	Up	445	452	456	851	1819	2013	protein_coding	hypothetical protein
SAOUHSC_02184	104.665944929077	0.325850723794457	3.26574038747559	2.09092870240151	1.06414386898371	0.00109178293917012	0.00356196918831455	Up	24	23	26	17	13	35	protein_coding	phi PVL orf 14-like protein
SAOUHSC_02185	636.136136230031	0.255941370074754	5.26963117612172	2.54685464332543	1.34871662300523	1.36698151560613e-07	9.29204971777361e-07	Up	63	44	76	49	45	109	protein_coding	phi PVL orf 13-like protein
SAOUHSC_02186	154.181474496522	0.31914600211079	5.78404349717493	3.59490677432697	1.84595435815829	7.29260723406555e-09	6.29833664565449e-08	Up	35	27	23	32	29	73	protein_coding	phi PVL orf 12-like protein
SAOUHSC_02188	184.867798207561	0.296913412390468	6.05003045047412	3.47336779570983	1.79633518611651	1.44818458592037e-09	1.43321854460691e-08	Up	50	33	36	40	43	100	protein_coding	phage head-tail adaptor
SAOUHSC_02189	125.995241212617	0.320833750263549	4.59261219029661	2.77688030525324	1.47346499251895	4.37732049640626e-06	2.32126311666104e-05	Up	41	26	30	26	29	64	protein_coding	hypothetical protein
SAOUHSC_02190	108.061368567454	0.31872795552521	5.09477862718537	3.08196050865409	1.62384837569633	3.49148991249856e-07	2.20743517574666e-06	Up	58	42	62	55	50	110	protein_coding	hypothetical protein
SAOUHSC_02191	910.873391104384	0.242126882579487	6.47179500076611	2.96287045340085	1.56699554822901	9.6845457095053e-11	1.15567003825261e-09	Up	66	55	58	53	49	131	protein_coding	HK97 family phage major capsid protein
SAOUHSC_02193	228.484607251088	0.305086674746357	3.99756588311818	2.32882798684346	1.21960408236001	6.39971818969615e-05	0.000275628074413369	Up	35	26	54	26	27	63	protein_coding	prohead protease
SAOUHSC_02194	187.477931214753	0.304811890826121	4.14577052707692	2.40107447571656	1.26368015328952	3.38672876318616e-05	0.00015531251905541	Up	16	10	19	11	11	25	protein_coding	HK97 family phage portal protein
SAOUHSC_02196	266.109786101197	0.274311657089888	4.08597138452335	2.17471987724187	1.12082958131046	4.38927881489501e-05	0.000196581730691859	Up	15	13	19	10	10	25	protein_coding	phage terminase large subunit
SAOUHSC_02197	94.2955519559873	0.324197424681813	3.88128648941126	2.39214208686115	1.25830308431945	0.000103905351015118	0.000430975570579904	Up	20	16	21	14	14	32	protein_coding	phage terminase small subunit
SAOUHSC_02198	88.8068649430708	0.315016101195452	5.24637917349561	3.14420201257519	1.65269391262761	1.5511749612199e-07	1.04567819331925e-06	Up	15	20	24	19	23	40	protein_coding	hypothetical protein
SAOUHSC_02199	95.1685759276893	0.34111101510716	3.85389083812202	2.48734153392089	1.31460461590398	0.000116255444373662	0.000478543270392721	Up	15	16	27	17	15	30	protein_coding	phi PVL orf 62-like protein
SAOUHSC_02225	78.023120341398	0.304029100638485	4.43944924198708	2.54862967593328	1.34972176037154	9.01893815914503e-06	4.595565359339e-05	Up	22	22	22	20	23	27	protein_coding	hypothetical protein
SAOUHSC_02245	26.1183472734461	0.768058226555478	-3.03329629651601	0.198918839669221	-2.32974817411939	0.00241897962787833	0.00707654777032511	Down	5	2	17	0	0	1	protein_coding	hypothetical protein	GO:0008168,GO:1901106	methyltransferase activity|tetracenomycin C biosynthetic process
SAOUHSC_02246	58.2417032069286	0.665723739242666	-4.44601893274601	0.128530232540343	-2.95982034865136	8.74762422477042e-06	4.48539598044921e-05	Down	16	4	35	0	0	1	protein_coding	hypothetical protein	GO:0030288,GO:0005886,GO:0006811,GO:0055072	outer membrane-bounded periplasmic space|plasma membrane|ion transport|iron ion homeostasis
SAOUHSC_02250	8.8923833022541	0.994869348150703	-2.12999716699869	0.230195431503819	-2.11906889309483	0.033171847257843	0.0662622912095317	Down	3	2	6	0	0	0	protein_coding	phage terminase small subunit	GO:0003677,GO:0006323	DNA binding|DNA packaging
SAOUHSC_02254	5380.68267346659	0.146628256069556	8.01010093087059	2.25715756254586	1.17450713043468	1.1461434139068e-15	2.55605681895927e-14	Up	342	370	283	224	333	409	protein_coding	chaperonin GroEL	GO:1990220,GO:0005524,GO:0051082,GO:0006458,GO:0042026	GroEL-GroES complex|ATP binding|unfolded protein binding|'de novo' protein folding|protein refolding	ko03018,ko04212,ko04940,ko05134,ko05152	RNA degradation|Longevity regulating pathway - worm|Type I diabetes mellitus|Legionellosis|Tuberculosis
SAOUHSC_02255	868.943507878138	0.172296255088486	7.73040082550532	2.51737320175203	1.33191911256751	1.07208483533237e-14	2.12848062429401e-13	Up	292	310	242	205	293	426	protein_coding	co-chaperonin GroES	GO:0005737,GO:0005524,GO:0006457	cytoplasm|ATP binding|protein folding
SAOUHSC_02270	112.95057146029	1.16584493984661	-3.08966196248047	0.0823511858611017	-3.60206676479441	0.00200384418361311	0.00604681803692704	Down	20	2	59	0	0	2	protein_coding	ammonium transporter	GO:0016021,GO:0005886,GO:0008519	integral component of membrane|plasma membrane|ammonium transmembrane transporter activity
SAOUHSC_02276	23.6996512946636	0.782443805731551	-2.05414334718656	0.328223004218941	-1.6072517380908	0.0399618197020979	0.077727410364415	Down	3	0	7	0	0	0	protein_coding	MutS domain-containing protein	GO:0005524,GO:0003684,GO:0030983,GO:0006298	ATP binding|damaged DNA binding|mismatched DNA binding|mismatch repair
SAOUHSC_02281	851.572137822895	0.222064315437952	-5.2683080257246	0.444451156067835	-1.1699032152488	1.37686931369128e-07	9.33976351120583e-07	Down	113	102	126	13	30	20	protein_coding	dihydroxy-acid dehydratase	GO:0051539,GO:0004160,GO:0046872,GO:0009097,GO:0009099	4 iron, 4 sulfur cluster binding|dihydroxy-acid dehydratase activity|metal ion binding|isoleucine biosynthetic process|valine biosynthetic process	ko00290,ko00770	Valine, leucine and isoleucine biosynthesis|Pantothenate and CoA biosynthesis
SAOUHSC_02282	1182.27049083347	0.246853728943323	-5.58900081927125	0.384307838255861	-1.3796656933044	2.28379876237866e-08	1.78322512477336e-07	Down	139	147	186	18	37	20	protein_coding	acetolactate synthase large subunit	GO:0003984,GO:0050660,GO:0000287,GO:0030976,GO:0009097,GO:0009099	acetolactate synthase activity|flavin adenine dinucleotide binding|magnesium ion binding|thiamine pyrophosphate binding|isoleucine biosynthetic process|valine biosynthetic process	ko00290,ko00650,ko00660,ko00770	Valine, leucine and isoleucine biosynthesis|Butanoate metabolism|C5-Branched dibasic acid metabolism|Pantothenate and CoA biosynthesis
SAOUHSC_02283	102.893680155156	0.329062541198491	-4.07232369855648	0.395007188988221	-1.34004918482983	4.65464299075483e-05	0.000208180186509584	Down	83	86	113	12	21	12	protein_coding	acetolactate synthase 1 regulatory subunit	GO:0005948,GO:0005829,GO:0003984,GO:0009097,GO:0009099	acetolactate synthase complex|cytosol|acetolactate synthase activity|isoleucine biosynthetic process|valine biosynthetic process	ko00290,ko00650,ko00660,ko00770	Valine, leucine and isoleucine biosynthesis|Butanoate metabolism|C5-Branched dibasic acid metabolism|Pantothenate and CoA biosynthesis
SAOUHSC_02284	741.557848998866	0.264268773126827	-4.61147175089015	0.429679251360875	-1.21866798191676	3.99827999499421e-06	2.13067097605583e-05	Down	156	137	212	22	44	23	protein_coding	ketol-acid reductoisomerase	GO:0004455,GO:0000287,GO:0050661,GO:0009097,GO:0009099	ketol-acid reductoisomerase activity|magnesium ion binding|NADP binding|isoleucine biosynthetic process|valine biosynthetic process	ko00290,ko00770	Valine, leucine and isoleucine biosynthesis|Pantothenate and CoA biosynthesis
SAOUHSC_02285	829.557149534197	0.267541893484383	-3.77078102833955	0.496945003471523	-1.00884189623695	0.00016273742363515	0.000643831168111844	Down	99	99	156	19	34	18	protein_coding	2-isopropylmalate synthase	GO:0005829,GO:0003852,GO:0009098	cytosol|2-isopropylmalate synthase activity|leucine biosynthetic process	ko00290,ko00620	Valine, leucine and isoleucine biosynthesis|Pyruvate metabolism
SAOUHSC_02286	502.627627328168	0.265544761842489	-3.8366007162438	0.493530372044226	-1.01878922347968	0.00012474904865577	0.000509001130856122	Down	93	90	131	17	29	16	protein_coding	3-isopropylmalate dehydrogenase	GO:0005829,GO:0003862,GO:0000287,GO:0051287,GO:0009098	cytosol|3-isopropylmalate dehydrogenase activity|magnesium ion binding|NAD binding|leucine biosynthetic process	ko00290,ko00660	Valine, leucine and isoleucine biosynthesis|C5-Branched dibasic acid metabolism
SAOUHSC_02288	143.145568860776	0.33765323128386	-3.38048359356146	0.453309654007474	-1.1414312086681	0.000723583948057451	0.00248522081737876	Down	57	34	77	9	12	9	protein_coding	3-isopropylmalate dehydratase small subunit	GO:0009316,GO:0003861,GO:0009098	3-isopropylmalate dehydratase complex|3-isopropylmalate dehydratase activity|leucine biosynthetic process	ko00290,ko00660	Valine, leucine and isoleucine biosynthesis|C5-Branched dibasic acid metabolism
SAOUHSC_02289	54.3528276460012	0.412362572932597	-2.58779810457422	0.477273756530456	-1.06711108463232	0.00965915763685774	0.0233137266609406	Down	9	8	10	1	2	1	protein_coding	threonine dehydratase	GO:0004794,GO:0030170,GO:0009097,GO:0006566	L-threonine ammonia-lyase activity|pyridoxal phosphate binding|isoleucine biosynthetic process|threonine metabolic process	ko00260,ko00290	Glycine, serine and threonine metabolism|Valine, leucine and isoleucine biosynthesis
SAOUHSC_02294	50.464434613729	0.414925256361577	3.76312148055778	2.95143004031021	1.56141414504019	0.000167805636372446	0.000660671284194299	Up	44	40	32	29	40	83	protein_coding	hypothetical protein
SAOUHSC_02310	194.597844080595	0.255725810913699	5.29742689486241	2.55741942826234	1.35468878844473	1.17445901191527e-07	8.1189777978686e-07	Up	26	25	43	25	38	39	protein_coding	potassium-transporting ATPase subunit C	GO:0005887,GO:0005524,GO:0008556	integral component of plasma membrane|ATP binding|potassium-transporting ATPase activity	ko02020	Two-component system
SAOUHSC_02312	561.376500472744	0.227820795519885	5.1081369624661	2.2403743660059	1.16373982641356	3.2535078996919e-07	2.0730766578076e-06	Up	28	26	47	24	36	34	protein_coding	potassium-transporting ATPase subunit A	GO:0005887,GO:0030955,GO:0008556	integral component of plasma membrane|potassium ion binding|potassium-transporting ATPase activity	ko02020	Two-component system
SAOUHSC_02319	629.221243288116	0.172175040117536	6.05587810369241	2.06003815059587	1.04267105545015	1.39653728474026e-09	1.39055822602884e-08	Up	62	47	58	35	45	68	protein_coding	hypothetical protein	GO:0032153,GO:0005887,GO:0015648,GO:0008955,GO:0051301,GO:0071555,GO:0009252,GO:0008360	cell division site|integral component of plasma membrane|lipid-linked peptidoglycan transporter activity|peptidoglycan glycosyltransferase activity|cell division|cell wall organization|peptidoglycan biosynthetic process|regulation of cell shape
SAOUHSC_02332	877.725330187978	0.195261434892115	10.5390942494168	4.16373619499474	2.05787866560437	5.70456487549795e-26	2.47654176461618e-24	Up	343	378	544	478	872	908	protein_coding	hypothetical protein
SAOUHSC_02333	43.0993125622937	0.459469484448117	3.47932685409034	3.02858628760909	1.59864451587538	0.000502675081615352	0.00179660819510383	Up	4	3	6	3	9	6	protein_coding	transglycosylase SceD	GO:0005576,GO:0016798,GO:0008152	extracellular region|hydrolase activity, acting on glycosyl bonds|metabolic process
SAOUHSC_02340	3927.79805996449	0.157399717688832	6.53323113671282	2.03966007568109	1.02832873651448	6.43656908895625e-11	7.99903395177158e-10	Up	1164	1052	895	648	825	1273	protein_coding	F0F1 ATP synthase subunit epsilon	GO:0005886,GO:0045261,GO:0005524,GO:0046933,GO:0015986	plasma membrane|proton-transporting ATP synthase complex, catalytic core F(1)|ATP binding|proton-transporting ATP synthase activity, rotational mechanism|ATP synthesis coupled proton transport	ko00190,ko00195	Oxidative phosphorylation|Photosynthesis
SAOUHSC_02345	8902.00131978804	0.136559124669221	7.55459748315342	2.04435993001065	1.03164921952773	4.20157179827728e-14	7.47558348371083e-13	Up	666	669	553	411	525	720	protein_coding	F0F1 ATP synthase subunit alpha	GO:0005886,GO:0045261,GO:0005524,GO:0046933,GO:0015986	plasma membrane|proton-transporting ATP synthase complex, catalytic core F(1)|ATP binding|proton-transporting ATP synthase activity, rotational mechanism|ATP synthesis coupled proton transport	ko00190,ko00195	Oxidative phosphorylation|Photosynthesis
SAOUHSC_02361	736.253325973977	0.198107512612542	9.1784030321215	3.52667980057109	1.818310594449	4.37531701710017e-20	1.36981078919982e-18	Up	226	219	177	195	292	479	protein_coding	50S ribosomal protein L31 type B	GO:0005840,GO:0003735,GO:0006412	ribosome|structural constituent of ribosome|translation	ko03010	Ribosome
SAOUHSC_02380	1104.91631900748	0.199755285544678	5.79790803651225	2.23173043057839	1.15816277539529	6.71472543690095e-09	5.83017227267986e-08	Up	177	153	138	86	144	233	protein_coding	purine nucleoside phosphorylase	GO:0004731,GO:0042278	purine-nucleoside phosphorylase activity|purine nucleoside metabolic process	ko00230,ko00240,ko00760	Purine metabolism|Pyrimidine metabolism|Nicotinate and nicotinamide metabolism
SAOUHSC_02384	125.932481362159	0.267835200779835	5.64001162147997	2.84927257833662	1.51059364503969	1.70038687520673e-08	1.36030950016538e-07	Up	50	36	52	36	60	74	protein_coding	hypothetical protein
SAOUHSC_02388	305.955883234644	0.182537623711375	7.43774061388196	2.56270514536544	1.3576674974396	1.02421916835362e-13	1.76447492706846e-12	Up	83	77	100	71	96	117	protein_coding	hypothetical protein	GO:0005737,GO:0003677,GO:0003700,GO:0046872	cytoplasm|DNA binding|DNA-binding transcription factor activity|metal ion binding
SAOUHSC_02389	428.501764716211	0.221667289884299	5.58414909101384	2.35842413799696	1.23782319531491	2.3484717840909e-08	1.8293359160287e-07	Up	42	29	55	31	43	53	protein_coding	cation efflux family protein	GO:0016021,GO:0005886,GO:0008324,GO:0006824,GO:0006813,GO:0006829	integral component of membrane|plasma membrane|cation transmembrane transporter activity|cobalt ion transport|potassium ion transport|zinc ion transport
SAOUHSC_02393	32.6593050135321	0.726092847388175	-2.78463474527537	0.246233102378896	-2.02190337113304	0.0053588050372973	0.0141281531995466	Down	7	1	13	0	0	1	protein_coding	hypothetical protein
SAOUHSC_02404	3525.2231580387	0.213828212001765	-11.3130895920398	0.186978238976402	-2.41905771968165	1.13037738917928e-29	6.03362094945528e-28	Down	94	112	185	6	10	13	protein_coding	hypothetical protein			ko04144	Endocytosis
SAOUHSC_02412	171.995645212696	0.265520193803	7.82884111234406	4.2243091186033	2.07871540940249	4.9238743146525e-15	1.00831036279928e-13	Up	86	103	85	100	151	261	protein_coding	hypothetical protein
SAOUHSC_02416	2.27193313672754	2.11185718319325	-1.96652837108183	0.0562100899410334	-4.15302706642249	0.0492376084007372	0.0930456488408592	Down	4	1	6	0	0	0	protein_coding	hypothetical protein
SAOUHSC_02425	4641.9887731554	0.17074954956636	10.7828114779611	3.58298052749035	1.84116020292084	4.15003981037336e-27	1.87674022535773e-25	Up	1424	1170	1196	1492	1539	2817	protein_coding	hypothetical protein
SAOUHSC_02426	374.500474820722	0.189030432357144	5.3049851956449	2.00389045651808	1.002803645181	1.12682140814894e-07	7.82287954143486e-07	Up	32	30	39	18	31	39	protein_coding	hypothetical protein
SAOUHSC_02458	13.6795973222726	1.05214941518847	-3.26245361466625	0.0926163901430446	-3.43258866275061	0.0011045224700913	0.00359632516261727	Down	5	1	13	0	0	0	protein_coding	hypothetical protein
SAOUHSC_02462	15.9387225760464	0.700428829574155	-2.33136014401957	0.322427821962335	-1.63295185699146	0.0197343772786469	0.0428587196600803	Down	28	22	21	1	5	3	protein_coding	hypothetical protein
SAOUHSC_02463	74.7793884528086	0.337236634641375	-5.59390231424147	0.270468260586747	-1.88646879096739	2.22021903743289e-08	1.74193570744133e-07	Down	7	8	8	0	1	0	protein_coding	hyaluronate lyase	GO:0005576,GO:0030246,GO:0030340,GO:0005975	extracellular region|carbohydrate binding|hyaluronate lyase activity|carbohydrate metabolic process
SAOUHSC_02470	8.17367297040163	1.61272737229218	-3.10120772088193	0.0312196337188728	-5.00140257863013	0.00192733037009022	0.00587033459776778	Down	9	2	32	0	0	0	protein_coding	hypothetical protein
SAOUHSC_02477	4647.12091323448	0.197667678533912	5.67008520790377	2.17466410235124	1.12079258013582	1.42726517662925e-08	1.15601378485195e-07	Up	1147	1496	928	706	1090	1611	protein_coding	30S ribosomal protein S9	GO:0005840,GO:0003735,GO:0006412	ribosome|structural constituent of ribosome|translation	ko03010	Ribosome
SAOUHSC_02490	6009.33559719455	0.152893960610484	6.64413236434678	2.02209070259805	1.01584771200528	3.05008386145899e-11	4.03702156622377e-10	Up	1067	1097	825	611	913	1071	protein_coding	adenylate kinase	GO:0005737,GO:0004017,GO:0005524,GO:0008270,GO:0044209	cytoplasm|adenylate kinase activity|ATP binding|zinc ion binding|AMP salvage	ko00230,ko00730	Purine metabolism|Thiamine metabolism
SAOUHSC_02491	15613.4757450737	0.148644234933748	7.51144262731502	2.16825230404696	1.11653264258598	5.8479299729583e-14	1.02923567524066e-12	Up	1309	1366	1039	800	1190	1481	protein_coding	preprotein translocase subunit SecY	GO:0031522,GO:0005887,GO:0005622,GO:0005886,GO:0008320,GO:0005048,GO:0043952,GO:0006616	cell envelope Sec protein transport complex|integral component of plasma membrane|intracellular|plasma membrane|protein transmembrane transporter activity|signal sequence binding|protein transport by the Sec complex|SRP-dependent cotranslational protein targeting to membrane, translocation	ko02024,ko03060,ko03070	Quorum sensing|Protein export|Bacterial secretion system
SAOUHSC_02492	5968.21996032919	0.146327117479732	7.94154639569711	2.23777283846807	1.16206359241391	1.99675991541453e-15	4.27726992407218e-14	Up	1379	1521	1176	897	1395	1631	protein_coding	50S ribosomal protein L15	GO:0015934,GO:0019843,GO:0003735,GO:0006412	large ribosomal subunit|rRNA binding|structural constituent of ribosome|translation	ko03010	Ribosome
SAOUHSC_02493	3616.77119965721	0.188733316565562	5.9214523023535	2.16981994699611	1.11757533190796	3.1911086376564e-09	3.00296234803735e-08	Up	2063	2547	1557	1352	2110	2273	protein_coding	50S ribosomal protein L30	GO:0015934,GO:0003735,GO:0006412	large ribosomal subunit|structural constituent of ribosome|translation	ko03010	Ribosome
SAOUHSC_02494	6349.19428844969	0.209997991902862	5.13472251965585	2.11151927685534	1.07828141810613	2.8256060025007e-07	1.8146298114679e-06	Up	1319	1696	944	762	1363	1506	protein_coding	30S ribosomal protein S5	GO:0015935,GO:0019843,GO:0003735,GO:0006412	small ribosomal subunit|rRNA binding|structural constituent of ribosome|translation	ko03010	Ribosome
SAOUHSC_02495	7112.60231345034	0.194368671861067	5.41112115455366	2.0730464346764	1.05175243208992	6.26313784653543e-08	4.56214246718554e-07	Up	2042	2652	1560	1258	2043	2290	protein_coding	50S ribosomal protein L18	GO:0005840,GO:0019843,GO:0003735,GO:0006412	ribosome|rRNA binding|structural constituent of ribosome|translation	ko03010	Ribosome
SAOUHSC_02496	4882.5320882669	0.193555342996962	6.21128080560546	2.30094514013634	1.20222658677941	5.25544619389133e-10	5.7229875609733e-09	Up	876	1126	677	580	920	1182	protein_coding	50S ribosomal protein L6	GO:0005840,GO:0019843,GO:0003735,GO:0006412	ribosome|rRNA binding|structural constituent of ribosome|translation	ko03010	Ribosome
SAOUHSC_02498	4509.96818882339	0.180402411504186	6.73819822653246	2.32235288616926	1.21558720925969	1.60362698602704e-11	2.16655994460748e-10	Up	1112	1340	859	743	1189	1389	protein_coding	30S ribosomal protein S8	GO:0005840,GO:0019843,GO:0003735,GO:0006412	ribosome|rRNA binding|structural constituent of ribosome|translation	ko03010	Ribosome
SAOUHSC_02499	3788.14469619359	0.188804884730417	6.31230842044426	2.28436734049748	1.19179466370482	2.74903669217016e-10	3.10793870475904e-09	Up	2024	2468	1543	1301	2203	2456	protein_coding	30S ribosomal protein S14	GO:0005840,GO:0019843,GO:0003735,GO:0008270,GO:0006412	ribosome|rRNA binding|structural constituent of ribosome|zinc ion binding|translation	ko03010	Ribosome
SAOUHSC_02500	6280.20297973841	0.189310113536889	5.63095661774759	2.09361626354476	1.06599703662709	1.79212805454261e-08	1.42669167373857e-07	Up	1194	1505	960	693	1254	1377	protein_coding	50S ribosomal protein L5	GO:0005840,GO:0019843,GO:0003735,GO:0000049,GO:0006412	ribosome|rRNA binding|structural constituent of ribosome|tRNA binding|translation	ko03010	Ribosome
SAOUHSC_02519	356.134240623091	0.19960392782454	5.20838178816452	2.05567680746352	1.03961346252744	1.90494651808393e-07	1.26840610692868e-06	Up	44	45	38	29	31	52	protein_coding	hypothetical protein
SAOUHSC_02550	554.966410241304	0.155848196685341	8.87416686487632	2.60814287480372	1.38302290297578	7.045885489061e-19	2.14405636938155e-17	Up	59	58	71	49	69	92	protein_coding	formate dehydrogenase accessory protein	GO:0005737,GO:0097163,GO:0016783,GO:0006777	cytoplasm|sulfur carrier activity|sulfurtransferase activity|Mo-molybdopterin cofactor biosynthetic process
SAOUHSC_02562	118.17489197537	0.261191131915027	3.90969528596598	2.0295751174127	1.0211777371843	9.24126201986374e-05	0.00038625865387261	Up	24	26	33	17	23	32	protein_coding	urease accessory protein UreE	GO:0005737,GO:0016151,GO:0051082,GO:0018307,GO:0006457,GO:0065003,GO:0019627	cytoplasm|nickel cation binding|unfolded protein binding|enzyme active site formation|protein folding|protein-containing complex assembly|urea metabolic process
SAOUHSC_02566	74.3987605434413	0.321530519573638	-3.45702739390142	0.462799812755953	-1.11153981414142	0.000546169325227253	0.00193296448145645	Down	46	49	47	5	10	12	protein_coding	hypothetical protein	GO:0005737,GO:0003677,GO:0003700,GO:0009405	cytoplasm|DNA binding|DNA-binding transcription factor activity|pathogenesis
SAOUHSC_02570	51.9938991671745	0.505807970555672	-5.08707434479904	0.16804473524702	-2.57308275040863	3.63629317459492e-07	2.29452918148857e-06	Down	6	4	11	0	0	0	protein_coding	hypothetical protein	GO:0003700,GO:0043565,GO:0006351	DNA-binding transcription factor activity|sequence-specific DNA binding|transcription, DNA-templated
SAOUHSC_02571	3535.52911092906	0.241346440473019	4.39563729192818	2.08619123861055	1.06087141401733	1.10448228233514e-05	5.56686425895234e-05	Up	367	665	353	243	463	563	protein_coding	secretory antigen	GO:0005576,GO:0009405	extracellular region|pathogenesis
SAOUHSC_02576	956.463626490275	0.211585961013867	10.7854427351925	4.86367984685769	2.28204826608573	4.0329662497834e-27	1.84948424074574e-25	Up	97	119	101	121	288	263	protein_coding	secretory antigen SsaA	GO:0005576,GO:0009405	extracellular region|pathogenesis
SAOUHSC_02583	3356.71780350943	0.145338354438596	7.09139947714826	2.04294778426308	1.03065233067545	1.32762497848217e-12	2.02945865255302e-11	Up	415	375	376	241	399	370	protein_coding	transcriptional regulator	GO:0016021,GO:0005886,GO:0016780,GO:0070726	integral component of membrane|plasma membrane|phosphotransferase activity, for other substituted phosphate groups|cell wall assembly
SAOUHSC_02596	111.015741948859	0.300612314014806	9.30441373924286	6.95004030644395	2.79702134470495	1.34733561866822e-20	4.34348987562746e-19	Up	6	7	11	19	23	32	protein_coding	hypothetical protein
SAOUHSC_02606	1547.89272690907	0.128834921910052	15.3150072578588	3.92612951218061	1.97310776411812	6.0705106602888e-53	1.31770551399336e-50	Up	87	77	83	96	146	174	protein_coding	imidazolonepropionase	GO:0005737,GO:0050480,GO:0005506,GO:0008270,GO:0019556,GO:0019557	cytoplasm|imidazolonepropionase activity|iron ion binding|zinc ion binding|histidine catabolic process to glutamate and formamide|histidine catabolic process to glutamate and formate	ko00340	Histidine metabolism
SAOUHSC_02607	2462.25478851042	0.145333255476822	12.450773708817	3.50523574548952	1.80951147630761	1.38496008194643e-35	1.02487046064036e-33	Up	109	87	125	115	162	203	protein_coding	urocanate hydratase	GO:0005737,GO:0016153,GO:0019556,GO:0019557	cytoplasm|urocanate hydratase activity|histidine catabolic process to glutamate and formamide|histidine catabolic process to glutamate and formate	ko00340	Histidine metabolism
SAOUHSC_02641	48.4651177516969	0.663349982356248	-3.53140568212488	0.197160452598904	-2.34255789693029	0.000413357248014694	0.00149709810849371	Down	10	2	25	0	1	1	protein_coding	permease domain-containing protein	GO:0016021,GO:0005886	integral component of membrane|plasma membrane	ko02010	ABC transporters
SAOUHSC_02667	2764.83698529557	0.18151783560309	7.61583594732603	2.60703519150348	1.38241005746683	2.61990273095099e-14	4.76558843127174e-13	Up	196	182	208	125	282	253	protein_coding	hypothetical protein	GO:0016021,GO:0005886,GO:0015293,GO:0015810,GO:0015813	integral component of membrane|plasma membrane|symporter activity|aspartate transmembrane transport|L-glutamate transmembrane transport
SAOUHSC_02671	6366.65947708815	0.174014044369703	8.61024217894631	2.82510221098862	1.49830306456105	7.29063908319357e-18	1.96527002651236e-16	Up	390	552	445	457	462	750	protein_coding	hypothetical protein	GO:0016021,GO:0005886,GO:0042128,GO:0055085	integral component of membrane|plasma membrane|nitrate assimilation|transmembrane transport	ko02020	Two-component system
SAOUHSC_02687	1069.36990531735	0.164204630323326	7.86486225702414	2.44773402269643	1.29144679945853	3.69503800141181e-15	7.71220752089542e-14	Up	130	118	119	81	123	188	protein_coding	formate/nitrite transporter	GO:0005887,GO:0015499,GO:0015724	integral component of plasma membrane|formate transmembrane transporter activity|formate transport
SAOUHSC_02708	5397.44830073836	0.149282397545456	13.0770425468439	3.86956733440141	1.9521722641968	4.45436114022271e-39	5.17978566877327e-37	Up	436	321	408	526	643	719	protein_coding	gamma-hemolysin h-gamma-II subunit	GO:0005576,GO:0090729,GO:0044179	extracellular region|toxin activity|hemolysis in other organism	ko05150	Staphylococcus aureus infection
SAOUHSC_02713	74.2004069481698	0.508257481355236	-3.67938137536202	0.273559561912985	-1.87007311078686	0.000233800410553111	0.00089559310207168	Down	14	7	30	2	1	2	protein_coding	hypothetical protein	GO:0008710,GO:0030170,GO:0009102	8-amino-7-oxononanoate synthase activity|pyridoxal phosphate binding|biotin biosynthetic process	ko00780	Biotin metabolism
SAOUHSC_02714	88.502089411547	0.470748563650426	-2.88907343993972	0.389574952394754	-1.36002717213222	0.0038637882443986	0.0106976994249676	Down	17	8	36	2	2	5	protein_coding	biotin synthase	GO:0051537,GO:0051539,GO:0004076,GO:0005506,GO:0009102	2 iron, 2 sulfur cluster binding|4 iron, 4 sulfur cluster binding|biotin synthase activity|iron ion binding|biotin biosynthetic process	ko00780	Biotin metabolism
SAOUHSC_02715	87.8890408750517	1.02464012249234	-2.79486041318203	0.137382855736421	-2.86372611611184	0.00519221286893998	0.0137669748381666	Down	16	3	37	0	0	2	protein_coding	adenosylmethionine--8-amino-7-oxononanoate aminotransferase BioA	GO:0005737,GO:0004015,GO:0030170,GO:0009102	cytoplasm|adenosylmethionine-8-amino-7-oxononanoate transaminase activity|pyridoxal phosphate binding|biotin biosynthetic process	ko00780	Biotin metabolism
SAOUHSC_02716	19.2816656652329	0.949597441960863	-2.94377340937868	0.144045879850435	-2.7953996992584	0.00324237291064058	0.0091801445191702	Down	5	2	17	0	0	1	protein_coding	dethiobiotin synthase	GO:0005737,GO:0005524,GO:0004141,GO:0000287,GO:0009102	cytoplasm|ATP binding|dethiobiotin synthase activity|magnesium ion binding|biotin biosynthetic process	ko00780	Biotin metabolism
SAOUHSC_02718	90.4524412679781	0.458232388210041	-2.91597242141379	0.396064415630813	-1.33619300661906	0.00354581841962925	0.00988457600540483	Down	10	5	21	1	1	2	protein_coding	hypothetical protein	GO:0016021,GO:0005886,GO:0005524,GO:0034040	integral component of membrane|plasma membrane|ATP binding|lipid-transporting ATPase activity
SAOUHSC_02719	60.5795912371417	0.559859215149992	-3.84264868559399	0.225103083260677	-2.1513422772138	0.000121713632541316	0.000499117868456582	Down	8	2	16	0	1	0	protein_coding	hypothetical protein	GO:0016021,GO:0005886,GO:0005524,GO:0042626,GO:0016491	integral component of membrane|plasma membrane|ATP binding|ATPase activity, coupled to transmembrane movement of substances|oxidoreductase activity
SAOUHSC_02723	2845.6978647765	0.130036820683608	20.0208513905785	6.0773730922913	2.60344786220981	3.62474158394195e-89	1.31135095525722e-86	Up	119	108	115	211	334	343	protein_coding	glycerate kinase	GO:0005524,GO:0008887,GO:0031388	ATP binding|glycerate kinase activity|organic acid phosphorylation	ko00260,ko00561,ko00630	Glycine, serine and threonine metabolism|Glycerolipid metabolism|Glyoxylate and dicarboxylate metabolism
SAOUHSC_02724	5320.27798075079	0.139869515989633	20.3433721545514	7.18713914275712	2.84541761685407	5.31474394455721e-92	2.47211518335404e-89	Up	335	321	304	716	1135	1075	protein_coding	hypothetical protein
SAOUHSC_02750	822.361151334497	0.167852379842096	6.59007145232777	2.15271775187113	1.10615917660268	4.39614953464587e-11	5.56959645323228e-10	Up	47	53	53	33	57	50	protein_coding	hypothetical protein	GO:0016021,GO:0005886,GO:0015293,GO:0006865	integral component of membrane|plasma membrane|symporter activity|amino acid transport
SAOUHSC_02763	48.8435971639852	0.430570931696374	-2.53642435535812	0.469074637329966	-1.09211059786392	0.01119909346878	0.0264042348547051	Down	12	10	20	2	2	4	protein_coding	peptide ABC transporter ATP-binding protein			ko02010	ABC transporters
SAOUHSC_02765	52.8045335879029	0.603802508647429	-2.70239207729397	0.322705234444453	-1.63171111561904	0.00688425294238585	0.0174844988926742	Down	11	5	29	1	1	3	protein_coding	nickel ABC transporter permease			ko02010	ABC transporters
SAOUHSC_02766	46.2307852729738	0.492881470320433	-2.02943171949046	0.499906679970876	-1.00026928981738	0.0424143370791402	0.0818619333311681	Down	9	5	17	2	1	2	protein_coding	peptide ABC transporter permease			ko02010	ABC transporters
SAOUHSC_02768	40.9670872844882	0.567523108534177	-2.13133505174371	0.432393909173688	-1.20958189389344	0.0330615493482828	0.0661230986965655	Down	6	3	13	1	1	1	protein_coding	hypothetical protein
SAOUHSC_02770	32.1469325194616	0.652702890725197	-3.80981248241604	0.178416924467746	-2.48667562039388	0.000139072231940469	0.000561810405953062	Down	10	4	18	0	0	1	protein_coding	hypothetical protein
SAOUHSC_02773	1161.38618954741	0.175809932792393	11.0619767245967	3.84985840232174	1.94480538450236	1.9182273300358e-28	9.75898154155713e-27	Up	57	39	55	58	95	95	protein_coding	transporter	GO:0016021,GO:0005886,GO:0015558,GO:0015291,GO:0006865,GO:1902604,GO:0015814	integral component of membrane|plasma membrane|secondary active p-aminobenzoyl-glutamate transmembrane transporter activity|secondary active transmembrane transporter activity|amino acid transport|p-aminobenzoyl-glutamate transmembrane transport|p-aminobenzoyl-glutamate transport
SAOUHSC_02791	207.358098328904	0.280935187553117	-3.57817324259786	0.498189054083299	-1.00523477100677	0.000346004088882535	0.00127876199024011	Down	86	154	103	18	20	34	protein_coding	pyrophosphohydrolase	GO:0016787,GO:0006281	hydrolase activity|DNA repair
SAOUHSC_02799	5.69586640395751	1.66899446062042	-2.67457248905636	0.0453156544698095	-4.46384666876284	0.00748245981473583	0.0187118964337787	Down	6	1	10	0	0	0	protein_coding	accessory regulator T	GO:0005737,GO:0003677,GO:0003700,GO:0009405	cytoplasm|DNA binding|DNA-binding transcription factor activity|pathogenesis
SAOUHSC_02810	1021.76584983228	0.14277832753779	9.67837831060225	2.60604621486319	1.38186266846581	3.72578763767164e-22	1.41060052886731e-20	Up	120	128	112	107	132	158	protein_coding	hypothetical protein	GO:0003677,GO:0006355	DNA binding|regulation of transcription, DNA-templated
SAOUHSC_02811	311.353672841129	0.217630395769772	5.46047986741071	2.27894545427276	1.18836639463747	4.74849338632657e-08	3.54612258391727e-07	Up	32	52	49	31	42	56	protein_coding	hypothetical protein	GO:0005524,GO:0005525,GO:0008728,GO:0016301,GO:0015970	ATP binding|GTP binding|GTP diphosphokinase activity|kinase activity|guanosine tetraphosphate biosynthetic process	ko00230	Purine metabolism
SAOUHSC_02819	21.5242540749398	1.02690838935076	-4.02662712315822	0.0569177651500109	-4.1349771735585	5.65826543458578e-05	0.000245317073968193	Down	11	2	30	0	0	0	protein_coding	hypothetical protein	GO:0005737,GO:0003677,GO:0003700	cytoplasm|DNA binding|DNA-binding transcription factor activity
SAOUHSC_02820	272.460379641744	0.215859303310302	-10.0101791363518	0.223633729779159	-2.16079029438422	1.37503334620069e-23	5.59638571903681e-22	Down	93	111	108	7	8	14	protein_coding	hypothetical protein	GO:0005524,GO:0016887	ATP binding|ATPase activity
SAOUHSC_02821	30.1540331002526	0.649079004801392	-5.14013146922307	0.0990052322579253	-3.33635141859163	2.74546303764348e-07	1.77718243550043e-06	Down	10	8	16	0	0	0	protein_coding	membrane spanning protein
SAOUHSC_02827	279.339955699487	0.193922656593008	8.74722599222271	3.24065469149119	1.69628530223124	2.18661505435278e-18	6.2452794885725e-17	Up	75	69	82	70	101	145	protein_coding	hypothetical protein	GO:0016410,GO:0006473	N-acyltransferase activity|protein acetylation
SAOUHSC_02832	5.07662319917486	1.93834057360237	-2.21379775449904	0.0510801294244759	-4.29109400929531	0.0268426946222659	0.0556686711401896	Down	2	0	5	0	0	0	protein_coding	hypothetical protein	GO:0043190,GO:0005887,GO:0005524,GO:0042626	ATP-binding cassette (ABC) transporter complex|integral component of plasma membrane|ATP binding|ATPase activity, coupled to transmembrane movement of substances	ko02010	ABC transporters
SAOUHSC_02839	3015.3609235247	0.151305267370554	12.7236768474059	3.79778787805153	1.92515932733328	4.3681164404862e-37	4.06359632292088e-35	Up	251	230	200	242	382	498	protein_coding	L-serine dehydratase%2C iron-sulfur-dependent subunit alpha	GO:0051539,GO:0003941,GO:0046872,GO:0006094	4 iron, 4 sulfur cluster binding|L-serine ammonia-lyase activity|metal ion binding|gluconeogenesis	ko00260,ko00270	Glycine, serine and threonine metabolism|Cysteine and methionine metabolism
SAOUHSC_02840	757.727530727914	0.162799121520124	11.2743632564883	3.56884299478929	1.83545643385505	1.75644772386439e-29	9.22418353048782e-28	Up	90	73	73	83	120	162	protein_coding	L-serine dehydratase iron-sulfur-dependent subunit beta	GO:0051539,GO:0003941,GO:0046872,GO:0006094	4 iron, 4 sulfur cluster binding|L-serine ammonia-lyase activity|metal ion binding|gluconeogenesis	ko00260,ko00270	Glycine, serine and threonine metabolism|Cysteine and methionine metabolism
SAOUHSC_02841	2130.48939449227	0.154105102132637	12.5350279709373	3.81507591662587	1.93171176569675	4.80192006847635e-36	3.81342725438025e-34	Up	157	146	129	155	234	330	protein_coding	hypothetical protein
SAOUHSC_02842	29.5393126545647	0.70017475909275	3.50809848050462	5.48800580850914	2.45628200846096	0.000451321945690554	0.00162735797914556	Up	7	1	13	19	7	22	protein_coding	hypothetical protein
SAOUHSC_02851	17.0280025061299	0.902923976415469	-1.97571593169538	0.290393026643295	-1.78392128531378	0.0481869594837873	0.0913784158877178	Down	9	1	22	0	1	2	protein_coding	hypothetical protein	GO:0016021,GO:0005886,GO:0019835,GO:0012501	integral component of membrane|plasma membrane|cytolysis|programmed cell death
SAOUHSC_02853	11851.364564158	0.177641619322521	13.0716194803342	5.00046982602658	2.32206365165438	4.78361570786483e-39	5.37084577407168e-37	Up	2969	2673	3187	3389	7098	8971	protein_coding	hypothetical protein
SAOUHSC_02855	189.713623997303	0.263447572416829	5.45318506266144	2.70687518650995	1.43662836669787	4.94755319730658e-08	3.677907125669e-07	Up	41	36	38	22	52	63	protein_coding	LysM domain-containing protein	GO:0008745,GO:0071555,GO:0019835,GO:0042742,GO:0008152	N-acetylmuramoyl-L-alanine amidase activity|cell wall organization|cytolysis|defense response to bacterium|metabolic process
SAOUHSC_02864	173.037789254403	0.439629498095797	-2.80291164760704	0.425655258676489	-1.23224264084435	0.00506435409802348	0.0134718439078141	Down	15	7	37	2	3	4	protein_coding	ferrous iron transport protein B	GO:0016021,GO:0005886,GO:0015093,GO:0005525,GO:0055072	integral component of membrane|plasma membrane|ferrous iron transmembrane transporter activity|GTP binding|iron ion homeostasis
SAOUHSC_02872	1673.92790863637	0.159106245500025	21.443642771862	10.6428858608577	3.41181749127472	5.23511715326417e-102	4.26138536275703e-99	Up	263	250	218	712	1158	1516	protein_coding	hypothetical protein
SAOUHSC_02874	489.913987672943	0.17736832726596	8.19178599167761	2.73769813163964	1.45296337866458	2.57377984969386e-16	6.07262839898784e-15	Up	215	190	214	149	270	317	protein_coding	cation transporter E1-E2 family ATPase	GO:0005737,GO:0005507,GO:0030001	cytoplasm|copper ion binding|metal ion transport	ko04978	Mineral absorption
SAOUHSC_02883	135.004906706622	0.427820047835137	2.38192752514886	2.02656485763854	1.01903634774901	0.0172222865795348	0.0383031182397304	Up	17	12	27	5	28	16	protein_coding	LysM domain-containing protein	GO:0005576,GO:0009405	extracellular region|pathogenesis
SAOUHSC_02887	9259.23033372966	0.214728974431637	6.60847365137618	2.67405802236084	1.4190307697185	3.88302629997099e-11	4.9776116664195e-10	Up	1115	1498	880	763	1541	1802	protein_coding	immunodominant antigen A	GO:0005576,GO:0016798,GO:0008152	extracellular region|hydrolase activity, acting on glycosyl bonds|metabolic process
SAOUHSC_02904	29.8751451568485	0.659484657537956	-4.09707062563398	0.153684628734649	-2.70195521845505	4.18411278001986e-05	0.000188937791271731	Down	6	3	12	0	0	0	protein_coding	hypothetical protein	GO:0004497	monooxygenase activity
SAOUHSC_02905	30.7970558162365	0.6016033171771	-3.56711646735046	0.225939888801869	-2.14598909951509	0.000360931088125092	0.00132490600105445	Down	19	18	46	1	2	4	protein_coding	hypothetical protein
SAOUHSC_02906	155.641619594031	0.28363546468242	-7.00164366549501	0.252452793282717	-1.9859144546034	2.52976834190018e-12	3.74405714601227e-11	Down	94	94	142	9	9	16	protein_coding	hypothetical protein
SAOUHSC_02907	78.9441905928121	0.382594417831568	-5.18628353315092	0.252745422895031	-1.98424312907532	2.14532117100036e-07	1.40546594220868e-06	Down	62	63	95	8	5	9	protein_coding	hypothetical protein
SAOUHSC_02911	127.409513548246	0.271431866515623	-4.80215098558823	0.405154254297664	-1.30345680530805	1.56970259439642e-06	8.97204448136304e-06	Down	33	40	49	4	7	9	protein_coding	hypothetical protein	GO:0051539,GO:0052693,GO:0046872,GO:0008616,GO:0008033	4 iron, 4 sulfur cluster binding|epoxyqueuosine reductase activity|metal ion binding|queuosine biosynthetic process|tRNA processing
SAOUHSC_02912	310.122863893117	0.220751804284127	14.0481430656446	8.58104249413765	3.1011529285826	7.9080507594444e-45	1.11950492490222e-42	Up	21	20	29	55	100	103	protein_coding	hypothetical protein
SAOUHSC_02921	1005.50073469011	0.143222274945523	-7.32894981951274	0.483079030221612	-1.0496688661122	2.31963213691723e-13	3.81450618070833e-12	Down	303	337	298	48	61	84	protein_coding	alpha-acetolactate decarboxylase	GO:0047605,GO:0045151	acetolactate decarboxylase activity|acetoin biosynthetic process	ko00650,ko00660	Butanoate metabolism|C5-Branched dibasic acid metabolism
SAOUHSC_02931	12.2599944033325	0.890812168282003	-2.15109768382822	0.264947057143697	-1.91622399191741	0.0314684902935174	0.063522259389766	Down	13	5	26	1	1	1	protein_coding	hypothetical protein
SAOUHSC_02943	96.1204916026886	0.361609050202253	-2.79741865978764	0.496005524806749	-1.01157190458387	0.00515127359947405	0.0136695573267217	Down	13	9	23	2	3	4	protein_coding	citrate transporter	GO:0016021,GO:0005886,GO:0015137,GO:0015293,GO:0006101	integral component of membrane|plasma membrane|citrate transmembrane transporter activity|symporter activity|citrate metabolic process
SAOUHSC_02949	272.729843006801	0.217767174091645	-4.99514311432361	0.470485380578579	-1.08777820018959	5.87921521131335e-07	3.5581272728692e-06	Down	101	114	150	18	26	26	protein_coding	hypothetical protein	GO:0004602,GO:0006979	glutathione peroxidase activity|response to oxidative stress	ko00480,ko00590,ko04918,ko05014,ko05016	Glutathione metabolism|Arachidonic acid metabolism|Thyroid hormone synthesis|Amyotrophic lateral sclerosis (ALS)|Huntington disease
SAOUHSC_02964	9578.7992503632	0.141320965199948	12.2930457563262	3.33402539101195	1.73726509153115	9.87153098672636e-35	6.98732715060457e-33	Up	1127	1030	901	1063	1362	1964	protein_coding	hypothetical protein	GO:0005737,GO:0030552,GO:0003677,GO:0006355	cytoplasm|cAMP binding|DNA binding|regulation of transcription, DNA-templated
SAOUHSC_02965	43312.5633166953	0.138297930427585	12.4943582375737	3.31255380082489	1.72794388627729	8.01403686114374e-36	6.21278667140096e-34	Up	3847	3568	2981	3633	4942	6155	protein_coding	carbamate kinase	GO:0005737,GO:0005524,GO:0008804,GO:0006525,GO:0035975	cytoplasm|ATP binding|carbamate kinase activity|arginine metabolic process|carbamoyl phosphate catabolic process	ko00220,ko00230,ko00910	Arginine biosynthesis|Purine metabolism|Nitrogen metabolism
SAOUHSC_02967	28827.7479233614	0.139466708913798	13.8690018629256	3.82183116285153	1.93426404574157	9.76258435615356e-44	1.27147898654544e-41	Up	1508	1389	1177	1583	2218	2900	protein_coding	arginine/ornithine antiporter	GO:0005887,GO:0043858,GO:0006527	integral component of plasma membrane|arginine:ornithine antiporter activity|arginine catabolic process
SAOUHSC_02968	26747.4712149669	0.148027560251253	11.7353519842321	3.33377219081065	1.73715552291559	8.39762421413314e-32	5.06345637800324e-30	Up	2206	2096	1647	2061	2857	3589	protein_coding	ornithine carbamoyltransferase	GO:0005737,GO:0016597,GO:0004585,GO:0006526,GO:0019547	cytoplasm|amino acid binding|ornithine carbamoyltransferase activity|arginine biosynthetic process|arginine catabolic process to ornithine	ko00220	Arginine biosynthesis
SAOUHSC_02969	36335.2822640929	0.142852502480365	12.1002738820765	3.31395590120777	1.72855440475244	1.05259407049513e-33	6.99438019088191e-32	Up	2456	2313	1873	2346	3102	3966	protein_coding	arginine deiminase	GO:0005737,GO:0016990,GO:0019547	cytoplasm|arginine deiminase activity|arginine catabolic process to ornithine	ko00220	Arginine biosynthesis
SAOUHSC_02972	4667.66080519212	0.131077571495446	-11.5974564598514	0.348645694746433	-1.52016642828149	4.24508161724148e-31	2.38310099064453e-29	Down	2172	2134	2099	210	361	389	protein_coding	immunodominant antigen B	GO:0005576	extracellular region
SAOUHSC_02986	50.5181998084419	0.512349861487889	-3.20201807364347	0.320733395509498	-1.64055351651295	0.00136468435479319	0.00434351149482564	Down	11	6	21	0	2	2	protein_coding	accessory Sec system protein Asp3	GO:0015031	protein transport
SAOUHSC_02987	125.365569612386	0.393396496379097	-3.61276388444946	0.373389003610822	-1.42124865438735	0.000302950545405626	0.00113641356663677	Down	15	10	32	2	2	4	protein_coding	accessory Sec system protein Asp2	GO:0015031	protein transport
SAOUHSC_02988	84.5240527885156	0.467891984258747	-2.25906267749495	0.480631357451352	-1.05699731873799	0.023879486345236	0.050362640988487	Down	10	8	18	1	1	5	protein_coding	accessory Sec system protein Asp1	GO:0015031	protein transport
SAOUHSC_02989	26.7941952718103	0.803666280369846	-3.35200538500873	0.154545794416806	-2.69389369954966	0.000802284582315389	0.00271542474014439	Down	5	1	12	0	0	0	protein_coding	accessory Sec system protein translocase subunit SecY2	GO:0031522,GO:0005887,GO:0005622,GO:0005886,GO:0008320,GO:0005048,GO:0006616	cell envelope Sec protein transport complex|integral component of plasma membrane|intracellular|plasma membrane|protein transmembrane transporter activity|signal sequence binding|SRP-dependent cotranslational protein targeting to membrane, translocation	ko02024,ko03060,ko03070	Quorum sensing|Protein export|Bacterial secretion system
SAOUHSC_02990	1436.17488604979	0.13432958655365	-12.7122137312129	0.306163368718089	-1.70762641469547	5.0581949930191e-37	4.57485636035283e-35	Down	50	52	55	4	6	9	protein_coding	hypothetical protein	GO:0005618,GO:0005576,GO:0016020,GO:0005509,GO:0009405	cell wall|extracellular region|membrane|calcium ion binding|pathogenesis
SAOUHSC_02992	30.611124147716	0.514284541535225	-2.1482732375145	0.464959281224917	-1.10482371704754	0.0316920556268114	0.063930054835513	Down	11	16	20	1	3	5	protein_coding	hypothetical protein
SAOUHSC_02993	39.1711839288561	0.457425492018811	-3.19777961905588	0.362801942239575	-1.46274591561436	0.00138490073642216	0.00439496763917209	Down	23	35	34	4	3	6	protein_coding	hypothetical protein
SAOUHSC_02994	1087.9869109905	0.141133620477285	8.50736605983152	2.29847244833295	1.2006753727496	1.77929092206688e-17	4.59791368432521e-16	Up	287	301	308	214	267	404	protein_coding	hypothetical protein
SAOUHSC_02996	32.0768862650821	0.628228243378258	-2.98346216453331	0.272760153157483	-1.87429519481026	0.00285007270978123	0.00816168578983965	Down	13	7	31	1	1	3	protein_coding	methionine sulfoxide reductase A	GO:0033743,GO:0008113,GO:0006464,GO:0030091,GO:0006979	peptide-methionine (R)-S-oxide reductase activity|peptide-methionine (S)-S-oxide reductase activity|cellular protein modification process|protein repair|response to oxidative stress
SAOUHSC_02998	84.8445436045112	0.313517157186339	-3.81529575638959	0.436435185130741	-1.19616067936837	0.000136019921609586	0.000550162564920262	Down	24	20	30	3	4	5	protein_coding	capsular polysaccharide biosynthesis protein Cap5C	GO:0030145,GO:0004725,GO:0045227	manganese ion binding|protein tyrosine phosphatase activity|capsule polysaccharide biosynthetic process	ko02020	Two-component system
SAOUHSC_02999	162.82709358966	0.303306348282817	-5.83783021119922	0.29307646745629	-1.77065096325394	5.2885009122379e-09	4.67917363321918e-08	Down	43	68	66	3	8	10	protein_coding	capsular polysaccharide biosynthesis protein Cap5B	GO:0005524,GO:0004715,GO:0045227	ATP binding|non-membrane spanning protein tyrosine kinase activity|capsule polysaccharide biosynthetic process
SAOUHSC_03000	24.2154191052288	0.629979612552069	-4.13215751647274	0.164575901865546	-2.60317499123161	3.5937399994282e-05	0.000164574084924588	Down	8	9	13	0	0	1	protein_coding	capsular polysaccharide biosynthesis protein CapA	GO:0016021,GO:0005886,GO:0045227,GO:0009103	integral component of membrane|plasma membrane|capsule polysaccharide biosynthetic process|lipopolysaccharide biosynthetic process
SAOUHSC_03001	46.3324064104459	0.576343256971222	-2.64628385042206	0.347439129112735	-1.5251678532226	0.00813814961197286	0.020135117884942	Down	18	6	36	2	3	3	protein_coding	ica operon transcriptional regulator IcaR	GO:0003677	DNA binding
SAOUHSC_03002	38.1600303907419	0.691383812214168	-3.17055220409048	0.218837446245731	-2.19206846968811	0.0015214949085432	0.0047634494444391	Down	5	3	16	0	0	1	protein_coding	N-glycosyltransferase	GO:0016021,GO:0005886,GO:0008375,GO:0043708	integral component of membrane|plasma membrane|acetylglucosaminyltransferase activity|cell adhesion involved in biofilm formation	ko02026	Biofilm formation - Escherichia coli
SAOUHSC_03003	8.93129030308355	1.2087568791102	-2.33471611929702	0.141404097387182	-2.82210416996973	0.0195582556247872	0.0425964416818107	Down	5	2	18	0	0	1	protein_coding	hypothetical protein	GO:0016021,GO:0005886	integral component of membrane|plasma membrane
SAOUHSC_03004	24.3133611633814	0.732219382877632	-2.37520005534891	0.299542471899008	-1.7391675187385	0.0175394410589332	0.0389021935203588	Down	6	2	12	0	0	1	protein_coding	intercellular adhesion protein B	GO:0005618,GO:0005576,GO:0016811,GO:0005975	cell wall|extracellular region|hydrolase activity, acting on carbon-nitrogen (but not peptide) bonds, in linear amides|carbohydrate metabolic process
SAOUHSC_03005	23.228071232739	0.897151627717935	-2.59996175612225	0.198531533390443	-2.33255992150946	0.00932341502992123	0.022688370207342	Down	5	0	12	0	0	1	protein_coding	intercellular adhesion protein C	GO:0016021,GO:0005886,GO:0016747	integral component of membrane|plasma membrane|transferase activity, transferring acyl groups other than amino-acyl groups
SAOUHSC_03006	8552.01311108111	0.130335905829026	-10.7114574549344	0.379958166124857	-1.39608751013795	8.9934658625562e-27	4.01133217102506e-25	Down	912	912	1147	121	172	181	protein_coding	lipase	GO:0005576,GO:0016020,GO:0004806,GO:0016042	extracellular region|membrane|triglyceride lipase activity|lipid catabolic process	ko00561	Glycerolipid metabolism
SAOUHSC_03009	141.321902858571	0.455488742245031	-3.01185612769087	0.386391012005421	-1.37186655942491	0.00259655630161213	0.00751501094937698	Down	41	17	84	7	5	9	protein_coding	1-(5-phosphoribosyl)-5-[(5-phosphoribosylamino)methylideneamino] imidazole-4-carboxamide isomerase	GO:0005737,GO:0003949,GO:0000105,GO:0000162	cytoplasm|1-(5-phosphoribosyl)-5-[(5-phosphoribosylamino)methylideneamino]imidazole-4-carboxamide isomerase activity|histidine biosynthetic process|tryptophan biosynthetic process	ko00340	Histidine metabolism
SAOUHSC_03010	56.1749494363068	0.484450275600501	-2.19777250146173	0.478068251937379	-1.06471149404034	0.0279653219718837	0.0574842729422053	Down	17	10	36	2	4	6	protein_coding	imidazole glycerol phosphate synthase subunit HisH	GO:0005737,GO:0000107,GO:0006541,GO:0000105	cytoplasm|imidazoleglycerol-phosphate synthase activity|glutamine metabolic process|histidine biosynthetic process	ko00340	Histidine metabolism
SAOUHSC_03011	51.5338052494865	0.559722465179314	-2.78206422298485	0.33981375465075	-1.55718384517626	0.00540143501520914	0.0142290229850493	Down	18	8	38	1	4	3	protein_coding	imidazoleglycerol-phosphate dehydratase	GO:0005737,GO:0004424,GO:0000105	cytoplasm|imidazoleglycerol-phosphate dehydratase activity|histidine biosynthetic process	ko00340	Histidine metabolism
SAOUHSC_03017	16.7239464272235	0.793631850352048	-2.20194571400452	0.297810339633528	-1.74753425138017	0.0276691433280853	0.0570194497950923	Down	9	2	13	0	1	1	protein_coding	hypothetical protein	GO:0005524,GO:0008725,GO:0003922,GO:0016462,GO:0006284,GO:0006541,GO:0006177	ATP binding|DNA-3-methyladenine glycosylase activity|GMP synthase (glutamine-hydrolyzing) activity|pyrophosphatase activity|base-excision repair|glutamine metabolic process|GMP biosynthetic process
SAOUHSC_03018	43.4056163655009	0.501751891926605	-2.92113625432608	0.362063426757579	-1.46568564218351	0.003487572637281	0.00973888208146392	Down	11	6	19	1	1	2	protein_coding	hypothetical protein			ko02010	ABC transporters
SAOUHSC_03019	271.2361690331	0.240539967087927	-4.96335395002131	0.437124154101957	-1.19388499578386	6.92861472871045e-07	4.13178929609546e-06	Down	32	27	48	4	7	8	protein_coding	ABC transporter ATP-binding protein	GO:0005886,GO:0005524,GO:0016887	plasma membrane|ATP binding|ATPase activity
SAOUHSC_03020	49.2926081113393	0.519075311941154	-4.08884121049154	0.229661904601087	-2.12241652681374	4.33533485264916e-05	0.000194536357100856	Down	20	11	39	1	2	3	protein_coding	hypothetical protein	GO:0016021,GO:0005886	integral component of membrane|plasma membrane
SAOUHSC_03021	161.063771658349	0.288756141705625	-3.54569499203078	0.491805166003721	-1.02384120556377	0.00039157915846345	0.00142935172640918	Down	40	29	55	7	9	9	protein_coding	hypothetical protein	GO:0016740	transferase activity
SAOUHSC_03023	788.35844832841	0.141717774921042	14.229149694349	4.04607604066299	2.01652343370157	6.04118552439402e-46	9.36671431782235e-44	Up	54	48	54	64	96	110	protein_coding	lactonase Drp35	GO:0005737,GO:0016787,GO:0046872	cytoplasm|hydrolase activity|metal ion binding
SAOUHSC_03037	101.443490682119	0.373553096223676	2.97000233596885	2.15763909617451	1.10945356839271	0.00297797484551774	0.00852046229965357	Up	4	3	8	4	5	5	protein_coding	permease	GO:0016021,GO:0005886,GO:0046677,GO:0055085	integral component of membrane|plasma membrane|response to antibiotic|transmembrane transport	ko02010,ko02020	ABC transporters|Two-component system
SAOUHSC_03045	1180.31392076968	0.140916848439384	11.6893582928204	3.13231115039429	1.64722753090303	1.44474070201807e-31	8.55286495594698e-30	Up	379	403	445	361	574	723	protein_coding	cold shock protein	GO:0005737,GO:0003677,GO:0006355	cytoplasm|DNA binding|regulation of transcription, DNA-templated
SAOUHSC_03055	917.334838103449	0.161318977982967	8.56394552470728	2.60543983357125	1.38152693954758	1.09069386230734e-17	2.91090099645302e-16	Up	595	660	545	435	707	891	protein_coding	50S ribosomal protein L34	GO:0005840,GO:0003735,GO:0006412	ribosome|structural constituent of ribosome|translation	ko03010	Ribosome
SAOUHSC_A02577	3.92232837633361	2.12917341162614	-2.32052222241519	0.0325591259896473	-4.94079421705402	0.0203126441974481	0.0438290056374361	Down	7	0	16	0	0	0	protein_coding	hypothetical protein
SAOUHSC_A02794	170.065973369516	0.271501404707524	-4.89250866025453	0.398230886859131	-1.32832297380283	9.95587338266639e-07	5.84077905116428e-06	Down	124	169	161	21	31	23	protein_coding	hypothetical protein
SAOUHSC_A02811	7.9410136207851	1.17987327404423	-2.18406128119925	0.167598886068992	-2.5769155345618	0.0289577453171405	0.0593369532741405	Down	16	2	22	0	1	1	protein_coding	hypothetical protein
SAOUHSC_R0001	165286.991509982	0.737962430597063	5.96241522106899	21.1126889391989	4.400038428769	2.48536609690997e-09	2.39418698566239e-08	Up	1778	1549	1357	20655	10924	4697	rRNA	16S Ribosomal RNA
SAOUHSC_R00010	662800.60221125	0.43368393018424	5.84581099825362	5.79670990803737	2.53523428883688	5.04106157669375e-09	4.49776876692992e-08	Up	10730	10683	11215	31385	24286	18017	rRNA	23S Ribosomal RNA
SAOUHSC_R0002	244395.388754045	0.739290697897329	5.90168481132771	20.5784252906572	4.36306068293653	3.59808065561721e-09	3.34724303276847e-08	Up	2728	2343	2031	30515	16144	6958	rRNA	16S Ribosomal RNA
SAOUHSC_R0003	205311.087512096	0.734096018377982	5.86237925883069	19.7468314265449	4.30354927212927	4.56281380197755e-09	4.1614906832602e-08	Up	2363	2045	1799	25514	13596	5878	rRNA	16S Ribosomal RNA
SAOUHSC_R0004	219725.917403087	0.76181902923019	5.96118276137863	23.2852176849883	4.54134246433721	2.50418694103033e-09	2.39812725882199e-08	Up	2222	1863	1587	27963	14408	5886	rRNA	16S Ribosomal RNA
SAOUHSC_R0005	191180.838033209	0.725143813879521	5.87980976698854	19.208962301371	4.26370767932013	4.10738255381744e-09	3.79096973537305e-08	Up	2250	1954	1722	23550	12698	5614	rRNA	16S Ribosomal RNA
SAOUHSC_R0006	546192.02183776	0.454111231853011	5.71876730481332	6.05008941986866	2.5969564654695	1.07299616706416e-08	8.8251779141677e-08	Up	8484	8525	8912	26519	19810	14517	rRNA	23S Ribosomal RNA
SAOUHSC_R0007	561688.52239033	0.462694952918879	5.68912118784053	6.20025546942578	2.63232766015767	1.27694824871404e-08	1.03943587445323e-07	Up	8612	8508	8981	27559	20388	14725	rRNA	23S Ribosomal RNA
SAOUHSC_R0008	511061.643330751	0.449005212130613	5.79282624628439	6.06710877663229	2.6010091775487	6.92117022412224e-09	5.99343889620798e-08	Up	8001	7941	8258	24680	18768	13578	rRNA	23S Ribosomal RNA
SAOUHSC_R0009	662786.04730081	0.433691748455465	5.84599841287246	5.79722015003651	2.53536127314653	5.03538844259506e-09	4.49776876692992e-08	Up	10729	10683	11213	31385	24286	18016	rRNA	23S Ribosomal RNA
SAOUHSC_T00010	39.7075278980519	0.438527927487568	2.8807306358219	2.40040998367732	1.26328083537692	0.00396754555949122	0.0109107502886009	Up	50	54	50	31	42	88	tRNA	tRNA-Asn
SAOUHSC_T00012	26.3395658091249	0.508400878848744	3.23705539257766	3.12904369820741	1.64572180646855	0.00120769966918602	0.00388948577929741	Up	28	29	27	22	36	55	tRNA	tRNA-Asp
SAOUHSC_T00013	167.089616224434	0.256410704533652	5.33009659597277	2.57878915856215	1.3666938234058	9.81605423138306e-08	6.89455949279833e-07	Up	219	209	173	146	194	338	tRNA	tRNA-Asp
SAOUHSC_T00014	250.012516817317	0.218386528467899	6.43644392215893	2.64933934191763	1.4056326438386	1.22304991853986e-10	1.42732994077626e-09	Up	275	320	288	227	294	499	tRNA	tRNA-Asp
SAOUHSC_T00015	114.148134794427	0.28453892631694	5.35683825139498	2.87632960026519	1.52422900450544	8.46908730435224e-08	6.07386525616099e-07	Up	115	154	122	110	141	236	tRNA	tRNA-Cys
SAOUHSC_T00016	167.865559003714	0.283969824435706	4.78453986728966	2.56447755785465	1.35866494611988	1.71379480090865e-06	9.68770116624749e-06	Up	212	253	175	140	205	383	tRNA	tRNA-Gln
SAOUHSC_T00017	152.360476554798	0.273158969159924	7.63228397084988	4.24224170481744	2.08482682181316	2.30630721264416e-14	4.31571050825826e-13	Up	120	143	117	140	209	360	tRNA	tRNA-Gln
SAOUHSC_T00019	9.89516667692887	0.808593165717149	2.03122861989027	3.12192868111528	1.64243758005235	0.0422318084143806	0.0816063906214975	Up	8	10	16	9	13	23	tRNA	tRNA-Glu
SAOUHSC_T0002	105.989257605701	0.317126267256459	4.78186877689251	2.86087446906131	1.51645619572613	1.73673041019698e-06	9.8003365954963e-06	Up	119	122	113	71	158	224	tRNA	tRNA-Ala
SAOUHSC_T00020	54.8781039294689	0.3908938883992	3.23339714548871	2.40146566695645	1.26391518293895	0.00122327376165326	0.00393575036358006	Up	69	81	70	41	68	127	tRNA	tRNA-Glu
SAOUHSC_T00021	202.838629603022	0.259327287324239	7.07063388283522	3.56427414239551	1.83360830449851	1.54227553583474e-12	2.33565076496647e-11	Up	178	233	168	192	255	460	tRNA	tRNA-Gly
SAOUHSC_T00023	76.8675654574922	0.319588362805602	5.20687816831093	3.16906591887672	1.66405766913872	1.92044089533906e-07	1.27611337861714e-06	Up	66	84	90	79	96	155	tRNA	tRNA-Gly
SAOUHSC_T00024	303.431522435735	0.233301338064797	6.17941245619098	2.71634211579038	1.44166519448363	6.43405998716123e-10	6.82387599941269e-09	Up	403	347	315	252	370	654	tRNA	tRNA-Gly
SAOUHSC_T00025	24.7369977054714	0.539323242183339	3.0436531457957	3.11992831774886	1.64151288267206	0.0023372444510257	0.00686829235788779	Up	23	25	32	19	33	58	tRNA	tRNA-Gly
SAOUHSC_T00026	61.4157334890497	0.38109761166258	2.94117297712744	2.17478683063036	1.12087399706979	0.00326971889022379	0.00924149714111862	Up	76	75	101	49	59	133	tRNA	tRNA-His
SAOUHSC_T00027	214.521913328108	0.275094687347759	5.00190971402484	2.59547535509079	1.37599878892138	5.67651753273113e-07	3.44827259077846e-06	Up	288	304	206	167	275	480	tRNA	tRNA-His
SAOUHSC_T00028	58.9317951680356	0.36174007317801	3.1998236124648	2.23071225328197	1.15750442772974	0.00137511716011539	0.0043681770471568	Up	78	92	60	49	74	102	tRNA	tRNA-Ile
SAOUHSC_T00029	149.292094724618	0.248359606230118	4.48646649919408	2.16483497553604	1.11425705310446	7.24140973063878e-06	3.73661332535021e-05	Up	213	209	178	115	209	238	tRNA	tRNA-Ile
SAOUHSC_T0003	154.224405268519	0.279467107774306	3.95038692232802	2.14950312503654	1.10400320777246	7.8024954591766e-05	0.000330793297071341	Up	209	262	158	121	197	273	tRNA	tRNA-Ala
SAOUHSC_T00030	309.712280669041	0.223158941034149	8.09888270997957	3.49995916327402	1.80733808911882	5.54662276906172e-16	1.27181716451162e-14	Up	244	290	220	245	342	571	tRNA	tRNA-Leu
SAOUHSC_T00032	415.693617084805	0.207510168869968	7.71419592529329	3.03306012932143	1.60077409915363	1.21747326519658e-14	2.38800780209642e-13	Up	410	364	359	298	457	759	tRNA	tRNA-Leu
SAOUHSC_T00033	450.28800351527	0.238932844685687	8.18737880554172	3.88047620589479	1.95623370852739	2.66976851303626e-16	6.25378868952955e-15	Up	399	367	333	304	654	949	tRNA	tRNA-Leu
SAOUHSC_T00034	54.5443193197007	0.401896202372503	4.04218845826675	3.08343875430244	1.62454019065137	5.29546444350903e-05	0.000232059653136816	Up	56	50	47	38	57	116	tRNA	tRNA-Leu
SAOUHSC_T00035	86.7962751807733	0.340049303183306	5.73366993498886	3.86302353241803	1.94973046607603	9.82805006946045e-09	8.22625476250982e-08	Up	68	99	74	75	126	208	tRNA	tRNA-Lys
SAOUHSC_T00036	673.343337731841	0.24295625702758	9.90852767756338	5.30494868955777	2.40733879719498	3.82237272222689e-23	1.53649945476182e-21	Up	437	463	476	469	1246	1545	tRNA	tRNA-Lys
SAOUHSC_T00037	21.3970365766395	0.588928027822026	3.53968968516222	4.24164083773012	2.08462246538456	0.000400597769510806	0.00145574368027588	Up	16	18	20	17	31	52	tRNA	tRNA-Lys
SAOUHSC_T00038	5.59145862292439	1.40966256839623	2.1751891293091	8.37612338869411	3.06628269476943	0.0296159464649562	0.0605713075941566	Up	0	0	8	10	9	7	tRNA	tRNA-Met
SAOUHSC_T00039	161.089683957769	0.260351988749408	6.07948151611552	2.99551717078452	1.58280510328594	1.20571779369303e-09	1.21167195563719e-08	Up	195	192	146	151	207	338	tRNA	tRNA-Met
SAOUHSC_T0004	197.489736929824	0.233267115729265	6.91543189790642	3.05917545435101	1.61314285284679	4.6644008022418e-12	6.69043568814948e-11	Up	198	237	181	180	260	383	tRNA	tRNA-Arg
SAOUHSC_T00040	189.403253422457	0.243537420387076	5.86776341942409	2.69263740385391	1.42901996660819	4.41712900845615e-09	4.05131607085443e-08	Up	210	264	206	165	248	385	tRNA	tRNA-Met
SAOUHSC_T00041	186.539531840214	0.269426868614668	6.32565720070782	3.25871235461524	1.70430201151653	2.52157047577867e-10	2.86070852583113e-09	Up	187	211	158	140	268	396	tRNA	tRNA-Met
SAOUHSC_T00042	47.4997431891996	0.433927181697976	3.53998643782346	2.90008731715037	1.53609633821379	0.000400147594590394	0.00145573247819701	Up	53	66	44	38	58	118	tRNA	tRNA-Phe
SAOUHSC_T00043	218.021002933	0.249343539529667	5.52546721352545	2.59860895985097	1.37773955257556	3.28609942586168e-08	2.50574700950952e-07	Up	271	301	237	190	260	478	tRNA	tRNA-Phe
SAOUHSC_T00045	101.651466166879	0.286764451379091	3.55706949776089	2.02797670862965	1.0200410830427	0.0003750149688688	0.00137505488585227	Up	153	138	156	77	127	193	tRNA	tRNA-Pro
SAOUHSC_T00051	347.074594868643	0.21053743138185	7.61773424292134	3.03946667379446	1.60381820045422	2.58167132413515e-14	4.72242799515958e-13	Up	299	327	278	262	341	597	tRNA	tRNA-Ser
SAOUHSC_T00052	187.964483255066	0.242656018888891	5.22786613817965	2.40923176285128	1.26857318437472	1.71477585715234e-07	1.15119797750269e-06	Up	188	226	187	132	188	311	tRNA	tRNA-Ser
SAOUHSC_T00053	73.7429532326288	0.366148002806536	5.65407689698446	4.19953317035005	2.07022896354544	1.5668605579381e-08	1.26279652887289e-07	Up	56	59	69	57	103	185	tRNA	tRNA-Thr
SAOUHSC_T00054	299.098913634057	0.237153201538421	6.45277854055916	2.8884531399956	1.53029708971202	1.09817783543043e-10	1.29553153339184e-09	Up	326	379	283	253	364	644	tRNA	tRNA-Thr
SAOUHSC_T00055	422.854811071623	0.260181930537881	10.0961496630898	6.17669764142215	2.62683571034208	5.74538554080508e-24	2.3983301693412e-22	Up	237	257	268	298	816	979	tRNA	tRNA-Thr
SAOUHSC_T00056	221.176820751746	0.262732485634763	5.51659721277308	2.73092425108929	1.44938929795768	3.45626340720202e-08	2.62934431164714e-07	Up	284	290	209	177	288	484	tRNA	tRNA-Trp
SAOUHSC_T00057	291.619224150137	0.234672773912238	6.3870053599613	2.82618570187842	1.49885626481445	1.69165711290394e-10	1.93944914070959e-09	Up	312	353	255	237	332	572	tRNA	tRNA-Tyr
SAOUHSC_T00058	241.73779992527	0.236631912443465	8.75429468444427	4.20336719869918	2.07154549327371	2.05383820465096e-18	5.91796211888808e-17	Up	176	201	166	217	277	502	tRNA	tRNA-Tyr
SAOUHSC_T00059	41.7964449886658	0.468305127883425	3.93439861343828	3.58630713111945	1.84249904581058	8.3405265731138e-05	0.000350409735768497	Up	33	35	53	29	55	106	tRNA	tRNA-Val
SAOUHSC_T00060	12.4574502754534	0.756915611323646	2.40033954150401	3.52312209171058	1.81685447144182	0.0163798702991986	0.0367306182466877	Up	14	7	16	10	18	29	tRNA	tRNA-Val
SAOUHSC_T00061	118.019641103742	0.296501738517853	6.10422190031856	3.50620999676454	1.80991240574321	1.03302685465937e-09	1.05439982406611e-08	Up	106	131	100	117	135	263	tRNA	tRNA-Val
SAOUHSC_T0007	214.446519097905	0.24107149074536	6.64156128857092	3.03372661096025	1.60109108071247	3.10377639600147e-11	4.0914558483323e-10	Up	249	195	262	186	289	465	tRNA	tRNA-Arg
SAOUHSC_T0009	26.8429423780004	0.505437455574583	2.29812882095177	2.23699244477777	1.16156038384448	0.0215544583460043	0.0461719186674934	Up	32	30	48	25	30	50	tRNA	tRNA-Asn
