# Supplementary material for: Antibacterial activity and mechanism of flavonoids from Chimonanthus salicifolius S. Y. Hu. and its transcriptome analysis against Staphylococcus aureus
Source: Front Microbiol. 2023 Jan 10;13:1103476. doi: 10.3389/fmicb.2022.1103476 (PMC9871464; doi:10.3389/fmicb.2022.1103476)
Supplement: Supplementary file 3 [file Table_3.XLS]

id	term	ListHits	ListTotal	PopHits	PopTotal	pval	padj	Enrichment_score	Gene
ko00998	Biosynthesis of various secondary metabolites - part 2	1	78	1	938	0	0	12.025641025641	SAOUHSC_01201
ko04940	Type I diabetes mellitus	1	78	1	938	0	0	12.025641025641	SAOUHSC_02254
ko04978	Mineral absorption	1	78	1	938	0	0	12.025641025641	SAOUHSC_02874
ko03010	Ribosome	22	78	55	938	1.38577595371635e-12	1.55899794793089e-11	4.81025641025641	SAOUHSC_00348; SAOUHSC_00350; SAOUHSC_00474; SAOUHSC_01191; SAOUHSC_01208; SAOUHSC_01211; SAOUHSC_01250; SAOUHSC_01678; SAOUHSC_01689; SAOUHSC_01755; SAOUHSC_01757; SAOUHSC_02361; SAOUHSC_02477; SAOUHSC_02492; SAOUHSC_02493; SAOUHSC_02494; SAOUHSC_02495; SAOUHSC_02496; SAOUHSC_02498; SAOUHSC_02499; SAOUHSC_02500; SAOUHSC_03055
ko00240	Pyrimidine metabolism	9	78	30	938	6.84581520426142e-05	0.000616123368383527	3.60769230769231	SAOUHSC_00097; SAOUHSC_00291; SAOUHSC_00292; SAOUHSC_01169; SAOUHSC_01170; SAOUHSC_01171; SAOUHSC_01172; SAOUHSC_01485; SAOUHSC_02380
ko04626	Plant-pathogen interaction	1	78	2	938	0.0068334952770831	0.0512512145781233	6.01282051282051	SAOUHSC_00530
ko00760	Nicotinate and nicotinamide metabolism	2	78	7	938	0.0151720357579496	0.0969538646150252	3.43589743589744	SAOUHSC_00097; SAOUHSC_02380
ko04016	MAPK signaling pathway - plant	1	78	3	938	0.019390772923005	0.0969538646150252	4.00854700854701	SAOUHSC_01485
ko05134	Legionellosis	1	78	3	938	0.019390772923005	0.0969538646150252	4.00854700854701	SAOUHSC_02254
ko00195	Photosynthesis	2	78	8	938	0.0228355452950883	0.102759953827897	3.00641025641026	SAOUHSC_02340; SAOUHSC_02345
ko00260	Glycine, serine and threonine metabolism	5	78	30	938	0.032110950022835	0.117950276687556	2.0042735042735	SAOUHSC_01632; SAOUHSC_01633; SAOUHSC_02723; SAOUHSC_02839; SAOUHSC_02840
ko00190	Oxidative phosphorylation	4	78	23	938	0.0357413712894225	0.117950276687556	2.09141583054627	SAOUHSC_00999; SAOUHSC_01000; SAOUHSC_02340; SAOUHSC_02345
ko00750	Vitamin B6 metabolism	1	78	4	938	0.0366956416361285	0.117950276687556	3.00641025641026	SAOUHSC_00562
ko05152	Tuberculosis	1	78	4	938	0.0366956416361285	0.117950276687556	3.00641025641026	SAOUHSC_02254
ko02060	Phosphotransferase system (PTS)	4	78	24	938	0.0422782729511777	0.126834818853533	2.0042735042735	SAOUHSC_00155; SAOUHSC_00158; SAOUHSC_00310; SAOUHSC_00437
ko00220	Arginine biosynthesis	3	78	18	938	0.05517962418547	0.155192693021634	2.0042735042735	SAOUHSC_02965; SAOUHSC_02968; SAOUHSC_02969
ko00230	Purine metabolism	6	78	44	938	0.0647705746104638	0.171451521027698	1.63986013986014	SAOUHSC_00097; SAOUHSC_01485; SAOUHSC_02380; SAOUHSC_02490; SAOUHSC_02811; SAOUHSC_02965
ko00053	Ascorbate and aldarate metabolism	1	78	6	938	0.0822277442079131	0.205569360519783	2.0042735042735	SAOUHSC_00310
ko04212	Longevity regulating pathway - worm	1	78	7	938	0.109050027587898	0.249103507502111	1.71794871794872	SAOUHSC_02254
ko00630	Glyoxylate and dicarboxylate metabolism	3	78	23	938	0.116569276971936	0.249103507502111	1.5685618729097	SAOUHSC_01632; SAOUHSC_01633; SAOUHSC_02723
ko00500	Starch and sucrose metabolism	2	78	15	938	0.121783937001032	0.249103507502111	1.6034188034188	SAOUHSC_00158; SAOUHSC_00437
ko00340	Histidine metabolism	2	78	15	938	0.121783937001032	0.249103507502111	1.6034188034188	SAOUHSC_02606; SAOUHSC_02607
ko00561	Glycerolipid metabolism	2	78	17	938	0.161763722964461	0.302306051755054	1.41478129713424	SAOUHSC_01350; SAOUHSC_02723
ko01501	beta-Lactam resistance	1	78	9	938	0.167947806530585	0.302306051755054	1.33618233618234	SAOUHSC_01467
ko00983	Drug metabolism - other enzymes	1	78	9	938	0.167947806530585	0.302306051755054	1.33618233618234	SAOUHSC_01485
ko05150	Staphylococcus aureus infection	4	78	38	938	0.202105595079184	0.349798145329357	1.26585695006748	SAOUHSC_00191; SAOUHSC_00812; SAOUHSC_01955; SAOUHSC_02708
ko00250	Alanine, aspartate and glutamate metabolism	2	78	20	938	0.227715649409692	0.371060610731686	1.2025641025641	SAOUHSC_01169; SAOUHSC_01170
ko00730	Thiamine metabolism	1	78	11	938	0.230882157788605	0.371060610731686	1.09324009324009	SAOUHSC_02490
ko00910	Nitrogen metabolism	1	78	12	938	0.262974639241162	0.408064095374217	1.00213675213675	SAOUHSC_02965
ko03070	Bacterial secretion system	1	78	13	938	0.295111229739502	0.442666844609253	0.925049309664694	SAOUHSC_02491
ko00270	Cysteine and methionine metabolism	2	78	24	938	0.32161244806923	0.448308988133722	1.00213675213675	SAOUHSC_02839; SAOUHSC_02840
ko03018	RNA degradation	1	78	14	938	0.327065423372851	0.448308988133722	0.858974358974359	SAOUHSC_02254
ko02020	Two-component system	7	78	79	938	0.330879399775751	0.448308988133722	1.06556312885427	SAOUHSC_00183; SAOUHSC_02098; SAOUHSC_02099; SAOUHSC_02310; SAOUHSC_02312; SAOUHSC_02671; SAOUHSC_03037
ko00550	Peptidoglycan biosynthesis	2	78	25	938	0.345418672966178	0.448308988133722	0.962051282051282	SAOUHSC_01467; SAOUHSC_02012
ko00061	Fatty acid biosynthesis	1	78	15	938	0.358647190506977	0.448308988133722	0.801709401709402	SAOUHSC_01201
ko00564	Glycerophospholipid metabolism	1	78	15	938	0.358647190506977	0.448308988133722	0.801709401709402	SAOUHSC_01350
ko03030	DNA replication	1	78	16	938	0.389698602938418	0.461485187690232	0.751602564102564	SAOUHSC_00349
ko03060	Protein export	1	78	16	938	0.389698602938418	0.461485187690232	0.751602564102564	SAOUHSC_02491
ko03430	Mismatch repair	1	78	17	938	0.420089920268279	0.484719138771091	0.707390648567119	SAOUHSC_00349
ko03440	Homologous recombination	1	78	20	938	0.506357858652259	0.569652590983791	0.601282051282051	SAOUHSC_00349
ko02010	ABC transporters	6	78	87	938	0.600823447331594	0.651336028323388	0.829354553492485	SAOUHSC_00175; SAOUHSC_00176; SAOUHSC_00177; SAOUHSC_00178; SAOUHSC_00637; SAOUHSC_03037
ko00970	Aminoacyl-tRNA biosynthesis	1	78	24	938	0.607913626435162	0.651336028323388	0.501068376068376	SAOUHSC_02118
ko00520	Amino sugar and nucleotide sugar metabolism	1	78	30	938	0.729737299875878	0.763678569637547	0.400854700854701	SAOUHSC_00155
ko00010	Glycolysis / Gluconeogenesis	1	78	39	938	0.852205731713614	0.871574043798014	0.308349769888231	SAOUHSC_00155
ko02024	Quorum sensing	1	78	61	938	0.9710682555886	0.9710682555886	0.19714165615805	SAOUHSC_02491
